# Supplementary material for: Natural selection and genetic diversity maintenance in a parasitic wasp during continuous biological control application
Source: Nat Commun. 2024 Feb 14;15:1379. doi: 10.1038/s41467-024-45631-2 (PMC10866907; doi:10.1038/s41467-024-45631-2)
Supplement: Supplementary file 4 — Supplementary Data 1-15 [file 41467_2024_45631_MOESM4_ESM.xlsx]

## Sheet: Supplementary Data 1
Supplementary Data 1 Sampling information of Aphidius gifuensis wild populations (N). The fourth letter of population ID indicated the type of populations.
Province code	Population ID	Group	Location	No. of individuals	Collection time	Longtitude	Latitude	Host plant	Sample ID
ANH	ANHN01	N	Hefei, Anhui	10	20190419	117.183	31.7592	Brassica napus	AHHFN01
									AHHFN02
									AHHFN03
									AHHFN04
									AHHFN05*
									AHHFN06*
									AHHFN07
									AHHFN08
									AHHFN09
									AHHFN10
	ANHN02	N	Wuhu, Anhui	5	20180611	118.493	30.8988	Nicotiana tabacum	AHWHN01
									AHWHN02
									AHWHN03
									AHWHN04
									AHWHN05
CHQ	CHQN01	N	Shapingba, Chongqing	8	20180512	107.767	29.4423	Brassica oleracea	CQGLN01
									CQGLN02
									CQGLN03
									CQGLN04
									CQGLN06
									CQGLN07*
									CQGLN09
									CQGLN10
	CHQN02	N	Wulong, Chongqing	11	20180625	109.886	31.0805	Nicotiana tabacum	CQWLN01*
									CQWLN02
									CQWLN03*
									CQWLN04
									CQWLN05
									CQWLN06
									CQWLN11
									CQWLN13*
									CQWLN14
									CQWLN07
									CQWLN10
FUJ	FUJN01	N	Putian, Fujian	5	20190424	119.079	25.3464	Brassica chinensis	FJPTN01
									FJPTN03
									FJPTN06
									FJPTN07
									FJPTN09
	FUJN02	N	Sanming, Fujian	2	20180702	116.953	26.4086	Nicotiana tabacum	FJSMN01
									FJSMN02
GUX	GUXN	N	Hezhou, Guangxi	2	20180621	111.13	24.4678	Capsicum annuum	GXHZN02
									GXHZN03
GAS	GASN01	N	Longnan, Gansu	12	20180824	106.027	33.7861	Nicotiana tabacum	GSLNN01
									GSLNN02
									GSLNN03
									GSLNN04
									GSLNN05
									GSLNN06
									GSLNN08
									GSLNN09*
									GSLNN10
									GSLNN11
									GSLNN12
									GSLNN13
	GASN02	N	Lanzhou, Gansu	10	20180823	104.172	35.9142	Brassica pekinensis	GSLZN01
									GSLZN02*
									GSLZN03*
									GSLZN04
									GSLZN05
									GSLZN06
									GSLZN07
									GSLZN08
									GSLZN09
									GSLZN10
HEB	HEBN01	N	Baoding, Hebei	10	20190429	115.652	39.23	Lycopersicon esculentum	HBBDN11
									HBBDN12
									HBBDN13*
									HBBDN14
									HBBDN15
									HBBDN16
									HBBDN17
									HBBDN18
									HBBDN19
									HBBDN20
	HEBN02	N	Tangshan, Hebei	4	20180805	118.235	39.9661	Nicotiana tabacum	HBTSN02
									HBTSN04
									HBTSN06
									HBTSN07
HUB	HUBN01	N	Wuhan, Hubei	8	20190426	114.281	30.4967	Solanum tuberosum	HBWHN01
									HBWHN02
									HBWHN03
									HBWHN04
									HBWHN05
									HBWHN06
									HBWHN07
									HBWHN08
	HUBN02	N	Enshi, Hubei	5	20180803	109.02	30.2003	Nicotiana tabacum	HBNSN01
									HBNSN02
									HBNSN03
									HBNSN04*
									HBNSN05
HLJ	HLJN	N	Shuangyashan, Heilongjiang	7	20180818	131.282	46.7258	Brassica pekinensis	HLSYN01
									HLSYN02
									HLSYN03
									HLSYN04
									HLSYN13
									HLSYN14
									HLSYN15
HEN	HENN	N	Luoyang, Henan	11	20180509	112.368	34.6567	Brassica napus	HNLYN02
									HNLYN03
									HNLYN04
									HNLYN05
									HNLYN07
									HNLYN10
									HNLYN11
									HNLYN12
									HNLYN13
									HNLYN14
									HNLYN15
HUN	HUNN	N	Yongzhou, Hunan	14	20180619	111.25	26.3343	Brassica napus	HNYZN01
									HNYZN02*
									HNYZN03*
									HNYZN04
									HNYZN05*
									HNYZN06*
									HNYZN07*
									HNYZN09*
									HNYZN10*
									HNYZN11*
									HNYZN12*
									HNYZN13
									HNYZN14*
									HNYZN15*
JIL	JILN	N	Jilin, Jilin	5	20180812	127.538	43.5731	Nicotiana tabacum	JLJLN01
									JLJLN02*
									JLJLN03
									JLJLN04
									JLJLN05
JIS	JISN	N	Wuxi, Jiangsu	5	20180617	120.435	31.6936	Solanum melongena	JSWXN01*
									JSWXN02*
									JSWXN03
									JSWXN04
									JSWXN05
JIX	JIXN01	N	Fuzhou, Jiangxi	8	20180718	116.124	27.6553	Nicotiana tabacum	JXFZN01
									JXFZN02
									JXFZN03
									JXFZN04
									JXFZN05
									JXFZN07
									JXFZN09
									JXFZN10
	JIXN02	N	Shangrao, Jiangxi	9	20190420	117.861	29.2408	Brassica napus	JXSRN01
									JXSRN04
									JXSRN05
									JXSRN06
									JXSRN07
									JXSRN12
									JXSRN13
									JXSRN14
									JXSRN15
LIN	LINN	N	Dandong, Liaoning	6	20180809	124.181	40.5961	Nicotiana tabacum	LNDDN01
									LNDDN02
									LNDDN03
									LNDDN04
									LNDDN05
									LNDDN07
SIC	SICN	N	Guangyuan, Sichuan	2	20180705	105.884	32.1733	Capsicum annuum	SCGYN01
									SCGYN02
SHD	SHDN01	N	Taian, Shandong	5	20180602	117.158	36.1722	Nicotiana tabacum	SDTAN04
									SDTAN05
									SDTAN06
									SDTAN08
									SDTAN09
	SHDN02	N	Weifang, Shandong	5	20180604	119.475	36.1833	Nicotiana tabacum	SDWFN01
									SDWFN02
									SDWFN03
									SDWFN04
									SDWFN05
SHX	SHXN	N	Xian, Shaanxi	11	20141106	108.946	34.3473	Brassica pekinensis	SXXAN01
									SXXAN02
									SXXAN03
									SXXAN04*
									SXXAN05
									SXXAN06
									SXXAN07
									SXXAN08
									SXXAN09
									SXXAN10
									SXXAN11
ZHJ	ZHJN01	N	Jiaxing, Zhejiang	8	20180625	120.472	30.6492	Nicotiana tabacum	ZJJXN01*
									ZJJXN02
									ZJJXN03
									ZJJXN05
									ZJJXN06
									ZJJXN08
									ZJJXN09
									ZJJXN10
	ZHJN02	N	Shaoxing, Zhejiang	10	20180627	120.831	29.4214	Nicotiana tabacum	ZJSXN01
									ZJSXN02
									ZJSXN03
									ZJSXN04
									ZJSXN05
									ZJSXN06
									ZJSXN07
									ZJSXN08
									ZJSXN09
									ZJSXN10
YUN01	YUNN01	N	Chuxiong, Yunnan	6	20200806	101.282	25.1837	Capsicum annuum	CXNHN01
									CXNHN02
									CXNHN03
									CXNHN04
									CXNHN05
									CXNHN10
YUN02	YUNN02	N	Wenshan, Yunnan	12	20200727	104.239	23.411	Capsicum annuum	WSWTN01
									WSWTN02
									WSWTN03
									WSWTN04
									WSWTN05
									WSWTN06
									WSWTN07
									WSWTN08
									WSWTN09
									WSWTN10
									WSWTN11
									WSWTN12
YUN03	YUNN03	N	Zhaotong, Yunnan	3	20180501	103.72	27.33	Capsicum annuum	YNZTN02
									YNZTN03
									YNZTN05
YUN04	YUNN04	N	Honghe, Yunnan	12	20200723	103.412	24.4188	Capsicum annuum	HHMLN01
									HHMLN02
									HHMLN03
									HHMLN04
									HHMLN05
									HHMLN06
									HHMLN07
									HHMLN08
									HHMLN09
									HHMLN10
									HHMLN11
									HHMLN12
YUN05	YUNN05	N	Qujing, Yunnan	7	20200809	103.773	25.473	Solanum melongena	QJQLN01
									QJQLN02
									QJQLN03
									QJQLN04
									QJQLN06
									QJQLN08
									QJQLN09
YUN06	YUNN06	N	Baoshan, Yunnan	11	20200804	99.2153	25.12	Solanum melongena	BSLYN01
									BSLYN02
									BSLYN04
									BSLYN05
									BSLYN06
									BSLYN07
									BSLYN08
									BSLYN09
									BSLYN10
									BSLYN11
									BSLYN12
YUN07	YUNN07_1	N	Puer, Yunnan	10	20190418	99.9386	22.5618	Solanum melongena	YNPEN01
									YNPEN02
									YNPEN03
									YNPEN04
									YNPEN05
									YNPEN06
									YNPEN07
									YNPEN08
									YNPEN10*
									YNPEN11
	YUNN07_2	N	Puer, Yunnan	6	20200729	101.625	23.4091	Capsicum annuum	PEMJN01
									PEMJN02
									PEMJN03
									PEMJN04
									PEMJN06
									PEMJN07
*indicated the kinship coefficients of indivuduals ≥ 0.125 with other individuals and were removed.

## Sheet: Supplementary Data 2
Supplementary Data 2 Sampling information of artificially bred (B) and post-release (T) Aphidius gifuensis populations. The fourth letter of population ID indicated the type of populations.
Province code	Population ID	Group	Location	No. of individuals	Collection time	Longtitude	Latitude	Sample ID	Introducted year	Introducted origin
ANH	ANHB	B	Xuancheng, Anhui	5	20180522	119.533	30.8912	AHXCB01	2015	local wilds
								AHXCB02
								AHXCB03
								AHXCB04
								AHXCB05
	ANHT	T	Xuancheng, Anhui	5	20180519	118.865	30.7977	AHXCT01
								AHXCT02
								AHXCT03
								AHXCT04
								AHXCT05
FUJ	FUJB	B	Sanming, Fujian	5	20180702	116.953	26.4086	FJSMB01	2013	local wilds
								FJSMB02
								FJSMB03
								FJSMB04
								FJSMB05
GUD	GUDB	B	Shaoguan, Guangdong	10	20180711	113.646	24.7813	GDSGB01	2015	Yuxi, Yunnan
								GDSGB02
								GDSGB03
								GDSGB04
								GDSGB05
								GDSGB06
								GDSGB07
								GDSGB08
								GDSGB09
								GDSGB10
	GUDT	T	Meizhou, Guangdong	8	20180620	115.778	23.9219	GDMZT01
								GDMZT03
								GDMZT04
								GDMZT06
								GDMZT07
								GDMZT08
								GDMZT09
								GDMZT13
GUZ	GUZB	B	Kaili, Guizhou	5	20180629	108.164	27.0858	GZKLB01	2013	local wilds
								GZKLB02
								GZKLB03
								GZKLB04
								GZKLB05
	GUZT	T	Kaili, Guizhou	10	20180629	108.164	27.0858	GZKLT11
								GZKLT12
								GZKLT01
								GZKLT03
								GZKLT04
								GZKLT05
								GZKLT06
								GZKLT07
								GZKLT09
								GZKLT10
HEB	HEBB	B	Zhangjiakou, Hebei	10	20180823	114.595	39.8471	HBZJB01
								HBZJB03
								HBZJB04
								HBZJB05
								HBZJB06
								HBZJB07
								HBZJB08
								HBZJB09
								HBZJB10
								HBZJB11
	HEBT	T	Zhangjiakou, Hebei	9	20180823	114.595	39.8471	HBZJT01
								HBZJT02
								HBZJT06
								HBZJT07
								HBZJT08
								HBZJT09
								HBZJT10
								HBZJT11
								HBZJT12
HUB	HUBB	B	Enshi, Hubei	5	20180703	109.02	30.2003	HBNSB01	2014	loal wilds
								HBNSB02
								HBNSB03
								HBNSB04
								HBNSB05
HLJ	HLJB	B	Mudanjiang, Heilongjiang	10	20180710	129.481	44.3367	HLMDB01	2017	Yanji, Liaoning
								HLMDB02
								HLMDB03
								HLMDB04
								HLMDB05
								HLMDB06
								HLMDB07
								HLMDB08
								HLMDB09
								HLMDB10
	HLJT	T	Mudanjiang, Heilongjiang	10	20180707	129.481	44.3367	HLMDT01
								HLMDT02
								HLMDT03
								HLMDT04
								HLMDT05
								HLMDT06
								HLMDT07
								HLMDT08
								HLMDT09
								HLMDT10
HEN	HENB	B	Luoyang, Henan	10	20180716	112.48	34.1598	HNLYB01	2014	Xuchang, Henan
								HNLYB02
								HNLYB03
								HNLYB04
								HNLYB05
								HNLYB06
								HNLYB07
								HNLYB08
								HNLYB09
								HNLYB10
	HENT	T	Luoyang, Henan	10	20180713	112.48	34.1598	HNLYT01
								HNLYT02
								HNLYT03
								HNLYT04
								HNLYT05
								HNLYT06
								HNLYT07
								HNLYT08
								HNLYT09
								HNLYT10
HUN	HUNB	B	Yongzhou, Hunan	5	20180619	111.194	26.3545	HNYZB01	2013	Yuxi, Yunnan
								HNYZB02
								HNYZB03
								HNYZB04
								HNYZB05
	HUNT	T	Yongzhou, Hunan	10	20180619	111.194	26.3545	HNYZT01
								HNYZT02
								HNYZT03
								HNYZT04
								HNYZT05
								HNYZT06
								HNYZT07
								HNYZT08
								HNYZT09
								HNYZT10
JIL	JILB	B	Yanbian, Jilin	5	20180814	129.433	42.7715	JLYBB01	2014	local wilds
								JLYBB02
								JLYBB03
								JLYBB04
								JLYBB05
JIX	JIXB	B	Ganzhou, Jiangxi	5	20180713	114.919	25.2625	JXGZB01	2015	local wilds
								JXGZB02
								JXGZB03
								JXGZB04
								JXGZB05
NMG	NMGT	T	Chifeng, Inner Mongoria	10	20180821	119.489	42.587	NMCFT01
								NMCFT02
								NMCFT04
								NMCFT05
								NMCFT07
								NMCFT08
								NMCFT12
								NMCFT13
								NMCFT14
								NMCFT15
SIC	SICB	B	Liangshan, Sichuan	10	20180723	102.113	28.4915	SCLSB01	2005	Yuxi, Yunnan
								SCLSB02
								SCLSB03
								SCLSB04
								SCLSB05
								SCLSB06
								SCLSB07
								SCLSB08
								SCLSB09
								SCLSB10
	SICT	T	Liangshan, Sichuan	10	20180730	102.113	28.4915	SCLST01
								SCLST02
								SCLST03
								SCLST04
								SCLST05
								SCLST06
								SCLST07
								SCLST08
								SCLST09
								SCLST10
SHX	SHXB01	B	Hanzhou, Shaanxi	5	20180716	106.908	32.8156	SXHZB01	2015	local wilds
								SXHZB02
								SXHZB03
								SXHZB04
								SXHZB05
	SHXB02	B	Shangluo, Shaanxi	5	20180721	110.267	34.0114	SXSLB01	2014	local wilds
								SXSLB02
								SXSLB03
								SXSLB04
								SXSLB05
	SHXT	T	Hanzhou, Shaanxi	5	20180707	107.022	32.8413	SXHZT01
								SXHZT02
								SXHZT03
								SXHZT04
								SXHZT05
YUN01	YUNB01	B	Chuxiong, Yunnan	5	20180626	101.308	25.1823	CXNHB01	2009	local wilds
								CXNHB02
								CXNHB03
								CXNHB04
								CXNHB05
	YUNT01	T	Chuxiong, Yunnan	5	20180701	101.413	26.1596	CXYRT01
								CXYRT02
								CXYRT03
								CXYRT04
								CXYRT05
YUN02	YUNB02	B	Wenshan, Yunnan	5	20180618	104.121	24.1358	WSPZB01	2012	local wilds
								WSPZB02
								WSPZB03
								WSPZB04
								WSPZB05
	YUNT02	T	Wenshan, Yunnan	5	20180602	104.7	23.8	WSWZT01
								WSWZT02
								WSWZT03
								WSWZT04
								WSWZT05
YUN03	YUNB03	B	Zhaotong, Yunnan	5	20180620	103.762	27.271	ZTSWB01	2010	local wilds
								ZTSWB02
								ZTSWB03
								ZTSWB04
								ZTSWB05
	YUNT03	T	Zhaotong, Yunnan	5	20180602	104.872	27.5186	ZTZXT01
								ZTZXT02
								ZTZXT03
								ZTZXT04
								ZTZXT05
YUN04	YUNB04_1	B	Honghe, Yunnan	5	20180620	103.399	24.305	HHMLB01	2010	local wilds
								HHMLB02
								HHMLB03
								HHMLB04
								HHMLB05
YUN05	YUNB05	B	Qujing, Yunnan	5	20180525	103.764	26.0361	QJXWB01	2015	local wilds
								QJXWB02
								QJXWB03
								QJXWB04
								QJXWB05
YUN06	YUNB06_1	B	Baoshan, Yunnan	5	20180629	98.6842	25.4972	BSTCB01	2009	Dali, Yunnan
								BSTCB02
								BSTCB03
								BSTCB04
								BSTCB05
	YUNB06_2	B	Baoshan, Yunnan	5	20180629	99.2203	25.1728	BSLYB01	2013	Dali, Yunnan
								BSLYB02
								BSLYB03
								BSLYB04
								BSLYB05
YUN08	YUNB08	B	Dali, Yunnan	5	20180705	100.582	25.4853	DLXYB01	2009	local wilds
								DLXYB02
								DLXYB03
								DLXYB04
								DLXYB05
	YUNT08	T	Dali, Yunnan	5	20180701	100.55	25.82	DLBCT01
								DLBCT02
								DLBCT03
								DLBCT04
								DLBCT05
YUN09	YUNB09	B	Yuxi, Yunnan	5	20180420	102.498	24.3147	YNYXB02	1997	local wilds
								YNYXB03
								YNYXB04
								YNYXB05
								YNYXB06
YUN10	YUNB10_1	B	Kunming, Yunnan	5	20180626	103.344	24.6419	KMSLB01	2009	local wilds
								KMSLB02
								KMSLB03
								KMSLB04
								KMSLB05
	YUNB10_2	B	Kunming, Yunnan	5	20180626	103.122	25.4386	KMXDB01	2011	local wilds
								KMXDB02
								KMXDB03
								KMXDB04
								KMXDB05
	YUNT10	T	Kunming, Yunnan	5	20180624	103.38	25.68	KMYLT01
								KMYLT02
								KMYLT03
								KMYLT04
								KMYLT05
YUN11	YUNB11_1	B	Lijiang, Yunnan	5	20180707	99.8492	27.1072	LJYLB01	2012	local wilds
								LJYLB02
								LJYLB03
								LJYLB04
								LJYLB05
	YUNB11_2	B	Lijiang, Yunnan	5	20180707	100.752	26.7164	LJYSB01	2016	local wilds
								LJYSB02
								LJYSB03
								LJYSB04
								LJYSB05
	YUNT11	T	Lijiang, Yunnan	5	20180704	100.86	27.22	LJNLT01
								LJNLT02
								LJNLT03
								LJNLT04
								LJNLT05

## Sheet: Supplementary Data 3
Supplementary Data 3 Sequencing and alignment statistics of all wild, artificially bred and post-release individuals.
Sample	Clean_reads	Clean_base	mapped_reads	mapping_rate	Average_depth	Coverage_1X	Coverage_4X
AHHFN01	64822384	9723357600	63548174	0.9803	52.64	0.9521	0.94
AHHFN02	45556304	6833445600	44599246	0.979	37.08	0.9511	0.9369
AHHFN03	60160580	9024087000	58824847	0.9778	44.67	0.9567	0.9447
AHHFN04	75475792	11321368800	74117927	0.982	54.01	0.9591	0.9479
AHHFN05	123111538	18466730700	120763747	0.9809	102.35	0.962	0.9531
AHHFN06	46666038	6999905700	45688746	0.9791	39.77	0.9537	0.9408
AHHFN07	73002770	10950415500	71635229	0.9813	52.05	0.9552	0.944
AHHFN08	46064484	6909672600	45270433	0.9828	39.89	0.9525	0.9396
AHHFN09	66859748	10028962200	64116315	0.959	53.35	0.9568	0.9449
AHHFN10	70537528	10580629200	68038659	0.9646	51.51	0.9533	0.9417
AHWHN01	70024198	10503629700	68597193	0.9796	57.47	0.9537	0.9419
AHWHN02	57945208	8691781200	56675858	0.9781	47.47	0.9559	0.9436
AHWHN03	55269844	8290476600	54128006	0.9793	46.3	0.953	0.94
AHWHN04	54876106	8231415900	53361548	0.9724	44.57	0.9549	0.9427
AHWHN05	55740556	8361083400	54410208	0.9761	45.05	0.9559	0.9435
CQGLN01	50872238	7630835700	49877671	0.9804	37.37	0.9551	0.9417
CQGLN02	35462068	5319310200	34301480	0.9673	30.15	0.9572	0.9418
CQGLN03	72523586	10878537900	71262654	0.9826	54.12	0.9574	0.9464
CQGLN04	59746344	8961951600	58609260	0.981	50.48	0.9347	0.9197
CQGLN06	46581268	6987190200	45370941	0.974	38.79	0.9545	0.9404
CQGLN07	43689640	6553446000	42829216	0.9803	36.34	0.9538	0.9398
CQGLN09	49678498	7451774700	48602221	0.9783	40.44	0.9516	0.9377
CQGLN10	60245968	9036895200	59100605	0.981	49.32	0.9625	0.9463
CQWLN01	40197544	6029631600	39337529	0.9786	33.75	0.9416	0.923
CQWLN02	37553408	5633011200	36833901	0.9808	31.87	0.9461	0.9306
CQWLN03	70317622	10547643300	68559079	0.975	56.54	0.9548	0.9431
CQWLN04	72546616	10881992400	70754986	0.9753	59.55	0.9318	0.9173
CQWLN05	62138498	9320774700	60284856	0.9702	50.58	0.9476	0.9343
CQWLN06	63199198	9479879700	61556166	0.974	48.77	0.9529	0.9405
CQWLN11	31616882	4742532300	30919423	0.9779	27.1	0.9502	0.9336
CQWLN13	51373684	7706052600	50436508	0.9818	42.75	0.9581	0.9457
CQWLN14	40417744	6062661600	39669835	0.9815	32.34	0.955	0.9411
CQWLN07	57854654	8678198100	56582850	0.978	47.35	0.9411	0.9267
CQWLN10	45009556	6751433400	44078266	0.9793	36.73	0.9472	0.9317
FJPTN01	58030132	8704519800	50036259	0.8622	23.53	0.9518	0.9338
FJPTN03	52410412	7861561800	49106023	0.937	41.24	0.957	0.9444
FJPTN06	45872342	6880851300	44535923	0.9709	36.77	0.9487	0.9337
FJPTN07	73782218	11067332700	72374774	0.9809	53.75	0.952	0.9402
FJPTN09	48787438	7318115700	43788925	0.8975	23.33	0.9533	0.9341
FJSMN01	43844830	6576724500	42938446	0.9793	39.93	0.9527	0.9391
FJSMN02	35702752	5355412800	34587983	0.9688	32	0.9481	0.9317
GSLNN01	33903772	5085565800	32928499	0.9712	23.51	0.9515	0.9337
GSLNN02	47229460	7084419000	46248095	0.9792	39.59	0.9558	0.9429
GSLNN03	43162738	6474410700	41921665	0.9712	28.66	0.9588	0.9447
GSLNN04	38126754	5719013100	36982509	0.97	31.64	0.9523	0.9377
GSLNN05	36850552	5527582800	36216417	0.9828	30.43	0.9538	0.9397
GSLNN06	64786142	9717921300	63451231	0.9794	51.05	0.9599	0.9494
GSLNN08	51330568	7699585200	50290816	0.9797	38.52	0.9539	0.9401
GSLNN09	39753988	5963098200	39128939	0.9843	32.09	0.9569	0.9435
GSLNN10	46575660	6986349000	45848325	0.9844	39.82	0.9595	0.947
GSLNN11	39428070	5914210500	38346319	0.9726	33.55	0.9542	0.9395
GSLNN12	87045206	13056780900	85433497	0.9815	63.41	0.9578	0.9472
GSLNN13	35358348	5303752200	34654985	0.9801	30.77	0.9445	0.928
GSLZN01	38510620	5776593000	37699456	0.9789	31.46	0.9471	0.9297
GSLZN02	58165238	8724785700	48825912	0.8394	38.52	0.9501	0.9359
GSLZN03	47779638	7166945700	46673668	0.9769	39.96	0.9542	0.9402
GSLZN04	90381010	13557151500	88661060	0.981	76.35	0.9501	0.9394
GSLZN05	65375488	9806323200	63950338	0.9782	54.33	0.9514	0.9389
GSLZN06	48343566	7251534900	47195115	0.9762	40.55	0.953	0.9386
GSLZN07	57058944	8558841600	55962585	0.9808	48.09	0.9556	0.9433
GSLZN08	77052238	11557835700	75610216	0.9813	55.6	0.9556	0.942
GSLZN09	46120970	6918145500	45148874	0.9789	38.35	0.9544	0.9407
GSLZN10	47497148	7124572200	46308199	0.975	40.1	0.9537	0.9405
GXHZN02	43537480	6530622000	42621597	0.979	37.14	0.9395	0.9242
GXHZN03	42329710	6349456500	41448113	0.9792	36.37	0.9455	0.9305
HBBDN11	60220476	9033071400	58205358	0.9665	50.37	0.9443	0.93
HBBDN12	45119466	6767919900	43866273	0.9722	37.17	0.9498	0.9359
HBBDN13	53584516	8037677400	52558613	0.9809	44.85	0.952	0.9382
HBBDN14	55019146	8252871900	53106084	0.9652	43.65	0.9553	0.9428
HBBDN15	48770418	7315562700	47842336	0.981	39.63	0.9528	0.9393
HBBDN16	47003102	7050465300	45724807	0.9728	38.67	0.9565	0.9372
HBBDN17	70398306	10559745900	68930522	0.9792	58.39	0.9548	0.9415
HBBDN18	40292238	6043835700	39100828	0.9704	33.67	0.9528	0.938
HBBDN19	47923450	7188517500	47033323	0.9814	40.29	0.956	0.9429
HBBDN20	49396440	7409466000	48443507	0.9807	41.38	0.9491	0.9337
HBNSN01	44815238	6722285700	43535591	0.9714	40.82	0.9493	0.9346
HBNSN02	45227460	6784119000	44132368	0.9758	37.77	0.9494	0.9348
HBNSN03	49055132	7358269800	47654423	0.9714	32.9	0.9509	0.9364
HBNSN04	54592152	8188822800	52648274	0.9644	34.88	0.9529	0.9386
HBNSN05	46259334	6938900100	43542030	0.9413	30.53	0.9536	0.9378
HBTSN02	41658548	6248782200	40942471	0.9828	35.18	0.9532	0.9395
HBTSN04	35325982	5298897300	34715367	0.9827	30.28	0.948	0.9317
HBTSN06	40839956	6125993400	39947082	0.9781	34.02	0.9479	0.9327
HBTSN07	53988566	8098284900	52971583	0.9812	43.88	0.95	0.9371
HBWHN01	49931354	7489703100	48216336	0.9657	39.98	0.9577	0.9458
HBWHN02	48801426	7320213900	47892725	0.9814	38.48	0.9538	0.9402
HBWHN03	61976572	9296485800	60487954	0.976	47.34	0.952	0.939
HBWHN04	45309064	6796359600	44333303	0.9785	35.95	0.9528	0.939
HBWHN05	60405938	9060890700	59315010	0.9819	44.37	0.9593	0.9482
HBWHN06	36210310	5431546500	35387780	0.9773	29.65	0.9519	0.9356
HBWHN07	42823110	6423466500	41579719	0.971	35.5	0.9551	0.9407
HBWHN08	43232596	6484889400	40847741	0.9448	34.19	0.9487	0.934
HNLYN02	39137784	5870667600	38422060	0.9817	33.41	0.9489	0.9336
HNLYN03	38596700	5789505000	37850129	0.9807	30.72	0.9413	0.924
HNLYN04	44607136	6691070400	43742733	0.9806	34.22	0.9572	0.9433
HNLYN05	47812652	7171897800	47010580	0.9832	40.65	0.9485	0.9343
HNLYN07	57288990	8593348500	55767949	0.9734	46.57	0.9502	0.9365
HNLYN10	40746880	6112032000	39379695	0.9664	34.14	0.9515	0.9346
HNLYN11	40778146	6116721900	39414373	0.9666	32.85	0.9497	0.9345
HNLYN12	48463522	7269528300	47329557	0.9766	39.88	0.9555	0.9421
HNLYN13	43370030	6505504500	42454388	0.9789	35.26	0.9536	0.9403
HNLYN14	101599844	15239976600	98325807	0.9678	77.64	0.9576	0.9474
HNLYN15	45315706	6797355900	44200902	0.9754	36.34	0.9586	0.9458
HLSYN01	51391618	7708742700	50498734	0.9826	42.05	0.9527	0.9397
HLSYN02	43252744	6487911600	41769014	0.9657	34.7	0.9567	0.9431
HLSYN03	32574292	4886143800	31490221	0.9667	26.57	0.9566	0.9412
HLSYN04	34645930	5196889500	33621705	0.9704	31.66	0.9241	0.8491
HLSYN13	57188006	8578200900	56039660	0.9799	47.9	0.933	0.9174
HLSYN14	41888986	6283347900	40811122	0.9743	34.61	0.9327	0.9143
HLSYN15	48781692	7317253800	47517423	0.9741	40.32	0.9321	0.9157
HNYZN01	32576134	4886420100	31995792	0.9822	28.02	0.951	0.9353
HNYZN02	46442940	6966441000	45362228	0.9767	38.51	0.9522	0.9388
HNYZN03	33792834	5068925100	33154968	0.9811	29.43	0.9501	0.9344
HNYZN04	42420580	6363087000	41605772	0.9808	35.48	0.9532	0.9374
HNYZN05	55068642	8260296300	53324903	0.9683	42.98	0.9531	0.9407
HNYZN06	45487242	6823086300	44544301	0.9793	36.16	0.9494	0.9342
HNYZN07	62946786	9442017900	61291813	0.9737	49.98	0.9569	0.9447
HNYZN09	38676902	5801535300	37586496	0.9718	32.82	0.9526	0.9375
HNYZN10	52362390	7854358500	50778960	0.9698	41.96	0.9528	0.9403
HNYZN11	53318168	7997725200	52292793	0.9808	42.29	0.9528	0.9397
HNYZN12	41542778	6231416700	40797864	0.9821	33.46	0.9531	0.939
HNYZN13	49240556	7386083400	48111640	0.9771	38.7	0.9688	0.9562
HNYZN14	71136708	10670506200	69827183	0.9816	56.57	0.954	0.9423
HNYZN15	57548504	8632275600	56372284	0.9796	46.04	0.9529	0.94
JLJLN01	48385562	7257834300	46124933	0.9533	38.25	0.9574	0.9399
JLJLN02	42952076	6442811400	41019788	0.955	32.75	0.9536	0.9395
JLJLN03	44833086	6724962900	43458699	0.9693	34.58	0.9568	0.943
JLJLN04	42206720	6331008000	41459265	0.9823	35.78	0.9553	0.9417
JLJLN05	38138480	5720772000	37279128	0.9775	32.4	0.9501	0.9345
JSWXN01	46313414	6947012100	45230272	0.9766	39.02	0.9567	0.9431
JSWXN02	46964036	7044605400	45810482	0.9754	37.77	0.9563	0.9414
JSWXN03	57603178	8640476700	56369202	0.9786	48.08	0.9531	0.9403
JSWXN04	54419334	8162900100	53386484	0.981	44.16	0.9555	0.9432
JSWXN05	40457788	6068668200	39534559	0.9772	34.59	0.9535	0.9384
JXFZN01	41487196	6223079400	40678661	0.9805	34.82	0.9561	0.9426
JXFZN02	44127770	6619165500	40043342	0.9074	34.31	0.9497	0.9352
JXFZN03	58038164	8705724600	56656291	0.9762	44.99	0.9515	0.9387
JXFZN04	37172736	5575910400	36346905	0.9778	31.51	0.9548	0.9393
JXFZN05	51638438	7745765700	50182140	0.9718	41.4	0.9545	0.9423
JXFZN07	62055336	9308300400	60769026	0.9793	50.92	0.948	0.9354
JXFZN09	43033806	6455070900	42289546	0.9827	37.5	0.9497	0.9364
JXFZN10	53235418	7985312700	52239903	0.9813	44.22	0.9561	0.9446
JXSRN01	97331882	14599782300	94346303	0.9693	66.82	0.9589	0.948
JXSRN04	67170336	10075550400	64513676	0.9604	48.13	0.9572	0.9446
JXSRN05	69756228	10463434200	67837844	0.9725	53.51	0.9566	0.9447
JXSRN06	38151074	5722661100	36292480	0.9513	31.07	0.9514	0.9354
JXSRN07	52631798	7894769700	51439933	0.9774	43.13	0.9537	0.9405
JXSRN12	44670664	6700599600	43752931	0.9795	36.72	0.9535	0.9393
JXSRN13	52370252	7855537800	51172270	0.9771	43.23	0.9522	0.9389
JXSRN14	42934056	6440108400	42145997	0.9816	34.95	0.9479	0.9337
JXSRN15	42384232	6357634800	41472291	0.9785	35.76	0.9314	0.9125
LNDDN01	42413788	6362068200	41431058	0.9768	29.23	0.9507	0.9349
LNDDN02	32265668	4839850200	31374690	0.9724	21.83	0.9547	0.9371
LNDDN03	48557452	7283617800	47122426	0.9704	33.59	0.9541	0.9399
LNDDN04	45506930	6826039500	43626459	0.9587	29.33	0.9538	0.9389
LNDDN05	44584756	6687713400	43300817	0.9712	34.81	0.9495	0.935
LNDDN07	40174666	6026199900	38291263	0.9531	26.37	0.9517	0.9352
SCGYN01	36999654	5549948100	36001544	0.973	33.68	0.9509	0.9353
SCGYN02	32634202	4895130300	31864872	0.9764	27.74	0.9531	0.9366
SDTAN04	57585684	8637852600	55854244	0.9699	38.67	0.9529	0.94
SDTAN05	61109156	9166373400	59358926	0.9714	47.17	0.9489	0.9359
SDTAN06	64816194	9722429100	60865542	0.939	45.08	0.9519	0.939
SDTAN08	55622998	8343449700	53826593	0.9677	42.56	0.9533	0.9409
SDTAN09	68843938	10326590700	65909055	0.9574	51.09	0.9557	0.9433
SDWFN01	60303370	9045505500	58371443	0.968	47.63	0.9544	0.9414
SDWFN02	44121790	6618268500	43165968	0.9783	37.46	0.9505	0.9361
SDWFN03	34228454	5134268100	33418622	0.9763	24.28	0.9545	0.9372
SDWFN04	48501550	7275232500	47302267	0.9753	41.2	0.9564	0.9423
SDWFN05	41488636	6223295400	40763604	0.9825	28.07	0.9526	0.9368
SXXAN01	33565048	5034757200	32967583	0.9822	28.34	0.9467	0.9299
SXXAN02	37701650	5655247500	36989618	0.9811	31.63	0.9547	0.9381
SXXAN03	36932106	5539815900	36234346	0.9811	31.02	0.9536	0.9363
SXXAN04	51188616	7678292400	50167230	0.98	46.95	0.9492	0.9359
SXXAN05	33577716	5036657400	32947595	0.9812	28.88	0.9482	0.9326
SXXAN06	63226578	9483986700	62061959	0.9816	54.4	0.9468	0.9335
SXXAN07	111420346	16713051900	109396175	0.9818	86.17	0.9723	0.9562
SXXAN08	40350530	6052579500	39550344	0.9802	32.91	0.9523	0.9379
SXXAN09	64098068	9614710200	62925039	0.9817	50.89	0.9437	0.9304
SXXAN10	51849372	7777405800	50829237	0.9803	41.87	0.9545	0.9415
SXXAN11	54196850	8129527500	52975239	0.9775	43.98	0.9575	0.9426
ZJJXN01	44110710	6616606500	43162917	0.9785	37.33	0.9546	0.9402
ZJJXN02	39920920	5988138000	38696213	0.9693	26.87	0.9554	0.9392
ZJJXN03	34794836	5219225400	33748504	0.9699	24.14	0.9591	0.9422
ZJJXN05	49197032	7379554800	48045762	0.9766	40.77	0.9573	0.9445
ZJJXN06	49426812	7414021800	48600362	0.9833	24.63	0.9475	0.9308
ZJJXN08	58656624	8798493600	57455716	0.9795	41.04	0.9542	0.9418
ZJJXN09	64595494	9689324100	63332281	0.9804	51.69	0.9585	0.9476
ZJJXN10	48170120	7225518000	47239434	0.9807	39.24	0.9546	0.9416
ZJSXN01	47794836	7169225400	46646493	0.976	43.72	0.9516	0.9381
ZJSXN02	39619468	5942920200	38532829	0.9726	34.2	0.9508	0.9342
ZJSXN03	48227460	7234119000	46182819	0.9576	43.19	0.9538	0.9402
ZJSXN04	47804252	7170637800	46404106	0.9707	32.93	0.9575	0.9439
ZJSXN05	44202794	6630419100	43084915	0.9747	40.17	0.9577	0.9447
ZJSXN06	114282366	17142354900	112248363	0.9822	74.06	0.9619	0.953
ZJSXN07	56206020	8430903000	55145972	0.9811	39.21	0.9586	0.9468
ZJSXN08	48226962	7234044300	47307842	0.9809	39.37	0.9453	0.931
ZJSXN09	66005910	9900886500	64824308	0.9821	49.47	0.9533	0.9414
ZJSXN10	55602090	8340313500	54117022	0.9733	45.64	0.9516	0.9393
BSLYN01	46144686	6921702900	44964294	0.9744	38.33	0.95462	0.94287
BSLYN02	53654328	8048149200	52636030	0.981	40.99	0.95462	0.94287
BSLYN04	44299174	6644876100	43367020	0.979	34.58	0.957557	0.945808
BSLYN05	45995878	6899381700	44888620	0.9759	36.52	0.951682	0.939933
BSLYN06	44382152	6657322800	43348457	0.9767	33.39	0.957557	0.945808
BSLYN07	48137554	7220633100	46937586	0.9751	37.88	0.960494	0.945808
BSLYN08	50761974	7614296100	49686560	0.9788	38.64	0.957557	0.94287
BSLYN09	51116826	7667523900	49872644	0.9757	40.84	0.948745	0.934058
BSLYN10	45994854	6899228100	44741852	0.9728	37.37	0.948745	0.934058
BSLYN11	53064640	7959696000	51819255	0.9765	41.63	0.957557	0.945808
BSLYN12	49344610	7401691500	48343282	0.9797	40.24	0.95462	0.94287
CXNHN01	45641094	6846164100	44954231	0.985	36.51	0.963431	0.95462
CXNHN02	38407376	5761106400	37666817	0.9807	32.18	0.951682	0.936996
CXNHN03	41418242	6212736300	40675790	0.9821	32.32	0.948745	0.934058
CXNHN04	44682940	6702441000	43799146	0.9802	37.08	0.957557	0.945808
CXNHN05	41239612	6185941800	40469453	0.9813	34.97	0.957557	0.945808
CXNHN10	39158446	5873766900	38483266	0.9828	32.99	0.957557	0.945808
HHMLN01	42112472	6316870800	41378429	0.9826	32.15	0.960494	0.948745
HHMLN02	51663708	7749556200	50470086	0.9769	40.36	0.960494	0.948745
HHMLN03	52959718	7943957700	51950399	0.9809	39.54	0.95462	0.94287
HHMLN04	72996290	10949443500	71740940	0.9828	55.87	0.963431	0.95462
HHMLN05	56031018	8404652700	54544414	0.9735	43.05	0.948745	0.936996
HHMLN06	55008268	8251240200	54058227	0.9827	43.77	0.960494	0.948745
HHMLN07	68092862	10213929300	66389259	0.975	52.42	0.95462	0.94287
HHMLN08	51687106	7753065900	50333160	0.9738	39.36	0.960494	0.948745
HHMLN09	47849790	7177468500	46725822	0.9765	37.47	0.95462	0.94287
HHMLN10	50713420	7607013000	49799783	0.982	39.09	0.963431	0.951682
HHMLN11	62555604	9383340600	61483795	0.9829	48.22	0.957557	0.948745
HHMLN12	63500600	9525090000	62318370	0.9814	50.02	0.960494	0.948745
PEMJN01	46773262	7015989300	45931731	0.982	36.4	0.960494	0.951682
PEMJN02	55912448	8386867200	54699178	0.9783	44.02	0.95462	0.94287
PEMJN03	45169864	6775479600	44444654	0.9839	36.5	0.948745	0.934058
PEMJN04	51244734	7686710100	49400615	0.964	41.85	0.951682	0.939933
PEMJN06	57402576	8610386400	56298757	0.9808	47.09	0.95462	0.945808
PEMJN07	57254308	8588146200	56006175	0.9782	47.79	0.948745	0.936996
QJQLN01	40348734	6052310100	39479404	0.9785	34	0.960494	0.948745
QJQLN02	48276922	7241538300	47092452	0.9755	40.23	0.95462	0.94287
QJQLN03	47662414	7149362100	46803056	0.982	39.07	0.960494	0.948745
QJQLN04	48931554	7339733100	47994586	0.9809	40.88	0.951682	0.939933
QJQLN06	38895022	5834253300	38201524	0.9822	33.59	0.945808	0.931121
QJQLN08	46313976	6947096400	45378672	0.9798	35.9	0.951682	0.936996
QJQLN09	87941652	13191247800	85843780	0.9761	67.51	0.960494	0.951682
WSWTN01	47169444	7075416600	45855753	0.9721	35.99	0.960494	0.945808
WSWTN02	49806018	7470902700	49033411	0.9845	38.48	0.957557	0.948745
WSWTN03	45640948	6846142200	44824334	0.9821	36.38	0.957557	0.945808
WSWTN04	49969302	7495395300	48977846	0.9802	38.77	0.960494	0.945808
WSWTN05	57855734	8678360100	56453061	0.9758	45.87	0.951682	0.939933
WSWTN06	43253702	6488055300	42373444	0.9796	35.83	0.960494	0.948745
WSWTN07	45383734	6807560100	44622419	0.9832	35.14	0.95462	0.94287
WSWTN08	72130182	10819527300	70897909	0.9829	55.84	0.960494	0.951682
WSWTN09	51771752	7765762800	50537369	0.9762	42.63	0.960494	0.948745
WSWTN10	51579358	7736903700	50607971	0.9812	40.77	0.957557	0.945808
WSWTN11	61495252	9224287800	59863745	0.9735	49.32	0.963431	0.951682
WSWTN12	56190130	8428519500	55231342	0.9829	43.23	0.948745	0.936996
YNPEN01	43464002	6519600300	42411336	0.9758	35.23	0.95462	0.94287
YNPEN02	42216976	6332546400	41324775	0.9789	34.3	0.957557	0.945808
YNPEN03	54619054	8192858100	53445260	0.9785	44.18	0.963431	0.951682
YNPEN04	52003052	7800457800	50622623	0.9735	42.02	0.963431	0.948745
YNPEN05	163088712	24463306800	159646971	0.9789	92.1	0.963431	0.95462
YNPEN06	52642566	7896384900	51487198	0.9781	37.44	0.95462	0.94287
YNPEN07	69589894	10438484100	67924538	0.9761	50.76	0.960494	0.948745
YNPEN08	38275518	5741327700	37471243	0.979	30.98	0.960494	0.945808
YNPEN10	35045920	5256888000	34190787	0.9756	28.37	0.957557	0.94287
YNPEN11	71180772	10677115800	69730266	0.9796	49.01	0.957557	0.945808
YNZTN02	46930460	7039569000	46017338	0.9805	36.06	0.934058	0.919372
YNZTN03	62463254	9369488100	60998846	0.9766	48.96	0.939933	0.925247
YNZTN05	35998094	5399714100	35101091	0.9751	28.09	0.936996	0.919372
AHXCB01	38192370	5728855500	37103670	0.9715	32.05	0.9367	0.9186
AHXCB02	50330192	7549528800	49264906	0.9788	41.85	0.9402	0.925
AHXCB03	54700558	8205083700	53258320	0.9736	45.7	0.9442	0.9296
AHXCB04	69805780	10470867000	68401302	0.9799	52.33	0.9521	0.94
AHXCB05	48794240	7319136000	47835305	0.9803	39.72	0.9515	0.9376
FJSMB01	41881498	6282224700	38491680	0.9191	33.13	0.9523	0.9347
FJSMB02	46004654	6900698100	42965527	0.9339	37.69	0.9558	0.939
FJSMB03	53700662	8055099300	51385898	0.9569	38	0.9538	0.9399
FJSMB04	51610690	7741603500	48429636	0.9384	41.24	0.9482	0.9337
FJSMB05	62623636	9393545400	60089517	0.9595	49.56	0.9509	0.9384
GDSGB01	36614294	5492144100	35933440	0.9814	29.47	0.9528	0.9384
GDSGB02	52323478	7848521700	51287432	0.9802	44.06	0.9495	0.9349
GDSGB03	40582748	6087412200	37060382	0.9132	35.7	0.9591	0.9423
GDSGB04	47817834	7172675100	46255296	0.9673	32.77	0.9541	0.9403
GDSGB05	49905602	7485840300	48904488	0.9799	41.54	0.9567	0.9437
GDSGB06	43251524	6487728600	42511818	0.9829	37.52	0.9506	0.9366
GDSGB07	39387324	5908098600	38199766	0.9698	31.59	0.9477	0.9336
GDSGB08	47409398	7111409700	44592791	0.9406	36.78	0.9544	0.9409
GDSGB09	47441214	7116182100	46409436	0.9783	38.45	0.9556	0.9325
GDSGB10	49272130	7390819500	47584301	0.9657	39.11	0.9466	0.9315
GZKLB01	49287392	7393108800	48408435	0.9822	33.14	0.9471	0.9325
GZKLB02	53262006	7989300900	52382412	0.9835	44.75	0.943	0.9294
GZKLB03	36065082	5409762300	34901358	0.9677	29.2	0.9497	0.9333
GZKLB04	99106074	14865911100	97301333	0.9818	73.89	0.9479	0.9365
GZKLB05	62883034	9432455100	61797156	0.9827	51.48	0.9487	0.9363
HBNSB01	39290394	5893559100	38558841	0.9814	31.74	0.9513	0.9363
HBNSB02	76668644	11500296600	74928990	0.9773	48.61	0.9536	0.9417
HBNSB03	45638572	6845785800	44504966	0.9752	38.24	0.9504	0.9354
HBNSB04	62394196	9359129400	60759820	0.9738	39.53	0.9494	0.9362
HBNSB05	74507080	11176062000	72646873	0.975	58.69	0.951	0.9388
HBZJB01	40880726	6132108900	39850378	0.9748	35.56	0.9511	0.9367
HBZJB03	37965380	5694807000	37294401	0.9823	31.87	0.9496	0.9346
HBZJB04	45022628	6753394200	44233485	0.9825	37.92	0.9518	0.9379
HBZJB05	42297086	6344562900	41334391	0.9772	35.47	0.9544	0.9396
HBZJB06	54186642	8127996300	53022535	0.9785	44.07	0.9497	0.9365
HBZJB07	44858494	6728774100	43979840	0.9804	37.13	0.954	0.9404
HBZJB08	92212186	13831827900	90404225	0.9804	73.39	0.9557	0.9457
HBZJB09	40434614	6065192100	39586707	0.979	32.86	0.9527	0.9377
HBZJB10	41492726	6223908900	40764314	0.9824	33.88	0.9563	0.943
HBZJB11	62782784	9417417600	61038853	0.9722	48.77	0.9587	0.939
HLMDB01	50306062	7545909300	49440906	0.9828	40.24	0.9535	0.9402
HLMDB02	52968020	7945203000	51391569	0.9702	43.72	0.9517	0.9383
HLMDB03	51227284	7684092600	50218373	0.9803	41.63	0.9469	0.9328
HLMDB04	62415490	9362323500	61074000	0.9785	49.34	0.95	0.937
HLMDB05	67059988	10058998200	65825614	0.9816	54.61	0.9527	0.9406
HLMDB06	59105772	8865865800	57901197	0.9796	47.4	0.9522	0.9401
HLMDB07	45213504	6782025600	43764862	0.968	35.65	0.9595	0.9474
HLMDB08	41287906	6193185900	40514387	0.9813	33.93	0.9441	0.9281
HLMDB09	41272990	6190948500	40377593	0.9783	33.05	0.9521	0.9378
HLMDB10	40665194	6099779100	39929700	0.9819	33.2	0.954	0.9397
HNLYB01	34979622	5246943300	34326324	0.9813	29.66	0.9492	0.9332
HNLYB02	40548572	6082285800	39864784	0.9831	34.23	0.9533	0.9398
HNLYB03	33725036	5058755400	32918605	0.9761	28.7	0.9458	0.929
HNLYB04	50627534	7594130100	49554038	0.9788	41.52	0.9483	0.9341
HNLYB05	96054174	14408126100	90738990	0.9447	73.04	0.9573	0.9399
HNLYB06	51105560	7665834000	50034801	0.979	42.26	0.9506	0.9369
HNLYB07	39751256	5962688400	39035576	0.982	33.47	0.9522	0.9379
HNLYB08	66560650	9984097500	65275801	0.9807	53.93	0.9537	0.9423
HNLYB09	33740696	5061104400	33125059	0.9818	29.13	0.9492	0.9322
HNLYB10	42934308	6440146200	41968374	0.9775	35.52	0.9513	0.9371
HNYZB01	43789042	6568356300	42813381	0.9777	40.15	0.9521	0.938
HNYZB02	48759680	7313952000	47725377	0.9788	32.69	0.9463	0.9304
HNYZB03	31888546	4783281900	30128504	0.9448	19.57	0.9477	0.9265
HNYZB04	40636432	6095464800	39300335	0.9671	27.16	0.9448	0.9284
HNYZB05	45159318	6773897700	44180672	0.9783	30.58	0.9437	0.9271
JLYBB01	45516390	6827458500	44474263	0.9771	37.62	0.9483	0.933
JLYBB02	38455668	5768350200	37587702	0.9774	33.02	0.9387	0.9199
JLYBB03	41690614	6253592100	40632446	0.9746	35.75	0.9457	0.929
JLYBB04	40779252	6116887800	39836358	0.9769	34.03	0.9485	0.9327
JLYBB05	42789408	6418411200	41765624	0.9761	36.26	0.9413	0.926
JXGZB01	44779224	6716883600	43593805	0.9735	30.21	0.9571	0.943
JXGZB02	38610436	5791565400	36775040	0.9525	32.98	0.9508	0.9347
JXGZB03	35024714	5253707100	34191457	0.9762	31.46	0.9427	0.9257
JXGZB04	43636188	6545428200	42593452	0.9761	39.02	0.9542	0.9406
JXGZB05	45466986	6820047900	43451604	0.9557	30.75	0.9522	0.9365
SCLSB01	50500934	7575140100	49418800	0.9786	38.85	0.9642	0.9538
SCLSB02	34718950	5207842500	34115052	0.9826	23.7	0.9611	0.9488
SCLSB03	37289314	5593397100	35570631	0.9539	25.2	0.9632	0.9501
SCLSB04	49728038	7459205700	48631921	0.978	37.4	0.9652	0.9547
SCLSB05	26497576	3974636400	25718260	0.9706	17.83	0.968	0.9525
SCLSB06	41512538	6226880700	40697564	0.9804	32.39	0.9683	0.958
SCLSB07	40287586	6043137900	39253259	0.9743	33.13	0.9625	0.9524
SCLSB08	60833396	9125009400	59327031	0.9752	48.15	0.9664	0.9578
SCLSB09	55880102	8382015300	54531121	0.9759	44.76	0.9655	0.9567
SCLSB10	43472880	6520932000	42523468	0.9782	35.1	0.9579	0.9465
SXSLB01	48456596	7268489400	47549168	0.9813	40.52	0.9521	0.9375
SXSLB02	52860574	7929086100	51910690	0.982	43.92	0.953	0.9391
SXSLB03	47037660	7055649000	45837952	0.9745	38.72	0.9542	0.9388
SXSLB04	57917294	8687594100	56738372	0.9796	48.88	0.9533	0.9409
SXSLB05	57072530	8560879500	55986047	0.981	46.6	0.9546	0.9389
BSLYB01	37699294	5654894100	36989767	0.9812	31.18	0.939933	0.922309
BSLYB02	65235604	9785340600	63987931	0.9809	52.6	0.957557	0.945808
BSLYB03	45415330	6812299500	44592919	0.9819	37.07	0.94287	0.925247
BSLYB04	41433952	6215092800	40642030	0.9809	34.27	0.94287	0.925247
BSLYB05	39729112	5959366800	38959366	0.9806	33.32	0.939933	0.919372
BSTCB01	58559276	8783891400	56597555	0.9665	46.92	0.957557	0.945808
BSTCB02	57872946	8680941900	56258657	0.9721	46.05	0.95462	0.94287
BSTCB03	43573478	6536021700	42348184	0.9719	35.04	0.95462	0.939933
BSTCB04	35789386	5368407900	34701467	0.9696	29.34	0.951682	0.934058
BSTCB05	50192254	7528838100	48896516	0.9742	39.64	0.95462	0.939933
CXNHB01	46152450	6922867500	44592382	0.9662	36.4	0.960494	0.948745
CXNHB02	45471138	6820670700	44672174	0.9824	36.25	0.969306	0.960494
CXNHB03	46233208	6934981200	45375052	0.9814	36.86	0.963431	0.951682
CXNHB04	45731076	6859661400	44749165	0.9785	37.07	0.966369	0.95462
CXNHB05	48245802	7236870300	47399492	0.9825	36.74	0.966369	0.95462
SXHZB01	46397632	6959644800	45444716	0.9795	39.37	0.9505	0.9348
SXHZB02	41343870	6201580500	40506843	0.9798	35.38	0.9474	0.9293
SXHZB03	40141272	6021190800	39225071	0.9772	33.77	0.9462	0.9302
SXHZB04	44130816	6619622400	43269144	0.9805	36.56	0.9632	0.9443
SXHZB05	51531828	7729774200	50405368	0.9781	41.77	0.9515	0.9376
DLXYB01	51411290	7711693500	50292561	0.9782	39.49	0.966369	0.957557
DLXYB02	55360792	8304118800	53918162	0.9739	43.03	0.963431	0.951682
DLXYB03	47558412	7133761800	46227681	0.972	38.2	0.960494	0.948745
DLXYB04	40115332	6017299800	33108765	0.8253	27.64	0.957557	0.936996
DLXYB05	37578852	5636827800	36861589	0.9809	31.07	0.957557	0.94287
HHMLB01	60717842	9107676300	58637300	0.9657	47.78	0.957557	0.945808
HHMLB02	57458406	8618760900	56373542	0.9811	42.19	0.960494	0.948745
HHMLB03	52952462	7942869300	50531831	0.9543	38.17	0.948745	0.936996
HHMLB04	57286402	8592960300	56042745	0.9783	42.83	0.957557	0.94287
HHMLB05	60548954	9082343100	59476645	0.9823	44.84	0.957557	0.945808
KMSLB01	65841712	9876256800	63277045	0.961	47.83	0.966369	0.957557
KMSLB02	38535296	5780294400	37113779	0.9631	30.38	0.951682	0.934058
KMSLB03	42318338	6347750700	40565038	0.9586	31.23	0.963431	0.948745
KMSLB04	115237146	17285571900	111640295	0.9688	82.87	0.966369	0.957557
KMSLB05	76184376	11427656400	74471918	0.9775	59.58	0.966369	0.957557
KMXDB01	41838958	6275843700	40684049	0.9724	33.01	0.960494	0.948745
KMXDB02	45657034	6848555100	43583928	0.9546	35.46	0.960494	0.948745
KMXDB03	68926054	10338908100	66626724	0.9666	50.14	0.969306	0.963431
KMXDB04	44082870	6612430500	42755621	0.9699	33.06	0.95462	0.94287
KMXDB05	118975566	17846334900	114167325	0.9596	85.34	0.957557	0.948745
LJYLB01	78373260	11755989000	77015667	0.9827	61.04	0.963431	0.957557
LJYLB02	75687002	11353050300	73830958	0.9755	58.36	0.966369	0.957557
LJYLB03	66061992	9909298800	64989990	0.9838	52.58	0.969306	0.963431
LJYLB04	48856628	7328494200	47260727	0.9673	36.75	0.957557	0.945808
LJYLB05	92142978	13821446700	89493275	0.9712	65.27	0.957557	0.945808
LJYSB01	98801538	14820230700	95200513	0.9636	71.43	0.963431	0.957557
LJYSB02	70592252	10588837800	68722020	0.9735	50.74	0.960494	0.951682
LJYSB03	58284206	8742630900	56051258	0.9617	43.97	0.957557	0.945808
LJYSB04	47262142	7089321300	46117806	0.9758	37	0.957557	0.945808
LJYSB05	61573450	9236017500	60264336	0.9787	45.18	0.969306	0.960494
QJXWB01	55448886	8317332900	54369116	0.9805	40.97	0.951682	0.939933
QJXWB02	48677194	7301579100	47726551	0.9805	39.35	0.95462	0.939933
QJXWB03	51508000	7726200000	50520058	0.9808	39.05	0.951682	0.939933
QJXWB04	51969740	7795461000	50851486	0.9785	39.09	0.957557	0.94287
QJXWB05	60950888	9142633200	59803614	0.9812	44.9	0.957557	0.945808
WSPZB01	52070884	7810632600	50977797	0.979	41.69	0.960494	0.951682
WSPZB02	43117308	6467596200	42334259	0.9818	34.73	0.960494	0.945808
WSPZB03	39108164	5866224600	37339887	0.9548	31.56	0.948745	0.934058
WSPZB04	40300170	6045025500	38420747	0.9534	32	0.95462	0.939933
WSPZB05	63299974	9494996100	61489587	0.9714	49.67	0.960494	0.951682
ZTSWB01	45127122	6769068300	44412179	0.9842	36.05	0.963431	0.951682
ZTSWB02	44236836	6635525400	43351220	0.98	35.86	0.960494	0.948745
ZTSWB03	79454746	11918211900	78072865	0.9826	61.53	0.960494	0.951682
ZTSWB04	48228462	7234269300	47107293	0.9768	38.9	0.963431	0.95462
ZTSWB05	64043038	9606455700	62811580	0.9808	51.28	0.957557	0.948745
YNYXB02	36275050	5441257500	35483579	0.9782	24.17	0.960494	0.948745
YNYXB03	44700068	6705010200	43763027	0.979	35.21	0.963431	0.951682
YNYXB04	30479594	4571939100	29744927	0.9759	21.3	0.966369	0.948745
YNYXB05	43058276	6458741400	42158833	0.9791	36.32	0.966369	0.95462
YNYXB06	44890730	6733609500	43901473	0.978	30.38	0.960494	0.948745
AHXCT01	50407966	7561194900	49445708	0.9809	42.16	0.9471	0.9321
AHXCT02	47169370	7075405500	45781007	0.9706	39.62	0.9577	0.9441
AHXCT03	66567424	9985113600	65351236	0.9817	54.94	0.9607	0.9471
AHXCT04	54532588	8179888200	53522832	0.9815	46.58	0.9413	0.9266
AHXCT05	68800994	10320149100	67423792	0.98	58.93	0.9501	0.9295
GDMZT01	44763080	6714462000	43357989	0.9686	29.63	0.9493	0.9332
GDMZT03	106751246	16012686900	104509847	0.979	84.23	0.9504	0.9394
GDMZT04	65578966	9836844900	64236150	0.9795	51.98	0.9574	0.9459
GDMZT06	51997436	7799615400	51086331	0.9825	43.79	0.9545	0.9419
GDMZT07	33733810	5060071500	33020066	0.9788	24	0.9503	0.9328
GDMZT08	43918770	6587815500	42918071	0.9772	30.12	0.9504	0.9348
GDMZT09	54694312	8204146800	53491286	0.978	37.49	0.94	0.9236
GDMZT13	39834236	5975135400	39056665	0.9805	32.97	0.9493	0.9339
GZKLT11	45665706	6849855900	44569728	0.976	36.02	0.9725	0.9594
GZKLT12	52034476	7805171400	50896640	0.9781	42.46	0.9553	0.9426
GZKLT01	35896290	5384443500	35195538	0.9805	30.85	0.9512	0.936
GZKLT03	35213276	5281991400	34528619	0.9806	29.84	0.955	0.9407
GZKLT04	41750114	6262517100	40731244	0.9756	28.53	0.955	0.9405
GZKLT05	29472262	4420839300	28331647	0.9613	26.87	0.9407	0.9222
GZKLT06	59467658	8920148700	58248870	0.9795	41.93	0.9544	0.9416
GZKLT07	66266298	9939944700	65119709	0.9827	51.77	0.9492	0.9363
GZKLT09	67935696	10190354400	63620958	0.9365	49.24	0.941	0.9268
GZKLT10	69178570	10376785500	67912173	0.9817	52.24	0.9497	0.9372
HBZJT01	43637298	6545594700	42034530	0.9633	35.51	0.959	0.9463
HBZJT02	43086934	6463040100	41552918	0.9644	35.39	0.9592	0.9467
HBZJT06	41924560	6288684000	41053579	0.9792	34.41	0.9481	0.9318
HBZJT07	39830282	5974542300	39104582	0.9818	33.23	0.956	0.94
HBZJT08	42465168	6369775200	41691212	0.9818	36.21	0.9511	0.9344
HBZJT09	52402024	7860303600	51222251	0.9775	43.28	0.9612	0.9377
HBZJT10	44674562	6701184300	43791697	0.9802	35.93	0.9684	0.9479
HBZJT11	69761618	10464242700	68392437	0.9804	54.87	0.9572	0.9463
HBZJT12	42791006	6418650900	41933238	0.98	34.87	0.9518	0.9376
HLMDT01	42044304	6306645600	41229735	0.9806	34.92	0.9445	0.929
HLMDT02	75942336	11391350400	74533988	0.9815	60.35	0.9593	0.9487
HLMDT03	69513598	10427039700	68262012	0.982	56.29	0.9566	0.9457
HLMDT04	56242466	8436369900	55288823	0.983	45.91	0.9535	0.9404
HLMDT05	57439438	8615915700	55579685	0.9676	45.78	0.9511	0.9378
HLMDT06	48018436	7202765400	46921871	0.9772	36.87	0.9545	0.9403
HLMDT07	61276968	9191545200	59928416	0.978	48.79	0.9476	0.9346
HLMDT08	60346916	9052037400	57399716	0.9512	47.19	0.9552	0.9431
HLMDT09	63587366	9538104900	61986469	0.9748	50.93	0.9592	0.948
HLMDT10	73290976	10993646400	71854719	0.9804	59.32	0.9442	0.9316
HNLYT01	33401018	5010152700	32642516	0.9773	27.52	0.9535	0.9379
HNLYT02	27914254	4187138100	27288635	0.9776	23.6	0.9514	0.9335
HNLYT03	36214796	5432219400	35578555	0.9824	30.65	0.9525	0.9373
HNLYT04	45773296	6865994400	44861884	0.9801	35.94	0.946	0.931
HNLYT05	44317462	6647619300	43330808	0.9777	33.45	0.9538	0.9392
HNLYT06	47868994	7180349100	44190403	0.9232	36.91	0.9452	0.9294
HNLYT07	58579224	8786883600	57406320	0.98	48.02	0.9515	0.939
HNLYT08	58687614	8803142100	57250665	0.9755	48.78	0.9531	0.9405
HNLYT09	41418540	6212781000	40418398	0.9759	33.95	0.9484	0.9333
HNLYT10	87426950	13114042500	85555493	0.9786	71.36	0.9558	0.9455
HNYZT01	50595146	7589271900	49565595	0.9797	34.03	0.9519	0.9374
HNYZT02	51922610	7788391500	50706718	0.9766	36.24	0.9468	0.9318
HNYZT03	37851942	5677791300	37197991	0.9827	32.51	0.9466	0.931
HNYZT04	30508308	4576246200	29790694	0.9765	21.65	0.9488	0.9297
HNYZT05	35228944	5284341600	34512671	0.9797	30.14	0.944	0.9267
HNYZT06	60216786	9032517900	59046005	0.9806	49.41	0.9483	0.9349
HNYZT07	61750276	9262541400	60580698	0.9811	50.95	0.9499	0.9364
HNYZT08	60931546	9139731900	59667021	0.9792	48.35	0.9487	0.9351
HNYZT09	38800574	5820086100	37947869	0.978	31.28	0.9708	0.9552
HNYZT10	45842262	6876339300	44934195	0.9802	37.66	0.9503	0.9363
NMCFT01	36335066	5450259900	35645557	0.981	25.01	0.949	0.9324
NMCFT02	42977922	6446688300	42012089	0.9775	34.73	0.9535	0.9392
NMCFT04	39831212	5974681800	38843065	0.9752	27.02	0.9521	0.936
NMCFT05	39105322	5865798300	38079163	0.9738	27.13	0.9485	0.9327
NMCFT07	48892500	7333875000	42947338	0.8784	30.89	0.9544	0.9396
NMCFT08	40473602	6071040300	38157632	0.9428	30.01	0.948	0.9328
NMCFT12	46286308	6942946200	45405214	0.981	38.69	0.9503	0.9364
NMCFT13	48982298	7347344700	48093113	0.9818	39.57	0.9561	0.9432
NMCFT14	39632024	5944803600	38866199	0.9807	32.25	0.9538	0.9392
NMCFT15	43944672	6591700800	43144421	0.9818	36.48	0.949	0.9349
SCLST01	30493144	4573971600	29814402	0.9777	20.97	0.9604	0.9455
SCLST02	46641848	6996277200	45488049	0.9753	31.56	0.9591	0.9467
SCLST03	38410632	5761594800	37745562	0.9827	33.06	0.956	0.9435
SCLST04	46076400	6911460000	44776434	0.9718	38.26	0.9653	0.9553
SCLST05	47250580	7087587000	46279332	0.9794	42.89	0.9578	0.948
SCLST06	55683100	8352465000	54676674	0.9819	43.68	0.9661	0.9561
SCLST07	55674096	8351114400	54693537	0.9824	45.8	0.9591	0.9487
SCLST08	55056294	8258444100	53949031	0.9799	43.19	0.9649	0.9511
SCLST09	47940500	7191075000	47041153	0.9812	37.61	0.9696	0.9614
SCLST10	48544944	7281741600	47423775	0.9769	39.78	0.9672	0.9578
SXHZT01	64634374	9695156100	63265099	0.9788	53.23	0.956	0.9445
SXHZT02	64376268	9656440200	63068484	0.9797	52.2	0.9597	0.9435
SXHZT03	69196914	10379537100	66177643	0.9564	55.13	0.9535	0.9405
SXHZT04	39789030	5968354500	38808847	0.9754	33.51	0.9525	0.9348
SXHZT05	45133556	6770033400	43692685	0.9681	37.67	0.9535	0.9391
CXYRT01	40070794	6010619100	39428227	0.984	31.3	0.963431	0.948745
CXYRT02	42607018	6391052700	41021955	0.9628	34.08	0.95462	0.936996
CXYRT03	48134642	7220196300	47303303	0.9827	38.64	0.960494	0.948745
CXYRT04	48947454	7342118100	48100759	0.9827	38.93	0.966369	0.957557
CXYRT05	60267164	9040074600	59208028	0.9824	47.76	0.966369	0.95462
DLBCT01	54809100	8221365000	53859425	0.9827	44.52	0.960494	0.948745
DLBCT02	44913636	6737045400	44163047	0.9833	35.35	0.963431	0.951682
DLBCT03	47414764	7112214600	46563306	0.982	36.97	0.963431	0.95462
DLBCT04	56131414	8419712100	54627193	0.9732	43.82	0.963431	0.95462
DLBCT05	43884438	6582665700	43010613	0.9801	35.35	0.960494	0.945808
YNKMT01	47191488	7078723200	37510734	0.7949	28.85	0.963431	0.948745
YNKMT02	79563970	11934595500	77558692	0.9748	59.63	0.963431	0.957557
YNKMT03	75831594	11374739100	74303505	0.9798	54.97	0.972243	0.963431
YNKMT04	95532026	14329803900	93822960	0.9821	69.21	0.960494	0.951682
YNKMT05	59057600	8858640000	57621392	0.9757	43.32	0.960494	0.951682
LJNLT01	60987666	9148149900	59889899	0.982	44.88	0.972243	0.963431
LJNLT02	68430926	10264638900	67364114	0.9844	50.52	0.957557	0.948745
LJNLT03	78343300	11751495000	76834397	0.9807	55.86	0.969306	0.963431
LJNLT04	55319190	8297878500	54005005	0.9762	41.13	0.969306	0.960494
LJNLT05	68797818	10319672700	66945867	0.9731	49.87	0.969306	0.960494
WSWZT01	43438706	6515805900	42743760	0.984	34.49	0.960494	0.948745
WSWZT02	43385634	6507845100	41619390	0.9593	34.03	0.966369	0.951682
WSWZT03	53878582	8081787300	52804546	0.9801	42.96	0.966369	0.957557
WSWZT04	37518276	5627741400	36242332	0.966	30.09	0.960494	0.945808
WSWZT05	46696230	7004434500	42557228	0.9114	35.02	0.963431	0.951682
ZTZXT01	67572408	10135861200	65282680	0.9661	52.41	0.960494	0.951682
ZTZXT02	75590432	11338564800	70110402	0.9275	55.63	0.969306	0.963431
ZTZXT03	60193646	9029046900	58844952	0.9776	47.85	0.960494	0.951682
ZTZXT04	61327074	9199061100	57444351	0.9367	46.98	0.963431	0.95462
ZTZXT05	63866356	9579953400	62309025	0.9756	50.79	0.960494	0.951682
Average	5.16806e+07	7.75209e+09	5.0323e+07	0.973642	40.6294	0.954361	0.940804

## Sheet: Supplementary Data 4
Supplementary Data 4 Simulation of kinship coefficient between individuals among wild populations.
ID1	ID2	Het	IBS0	Kinship
AHHFN03	AHHFN05	0.1446	0.0259	0.1544
AHHFN05	AHHFN09	0.1338	0.0233	0.1347
AHHFN06	AHHFN07	0.1789	0.0008	0.3676
CQGLN07	CQGLN10	0.2291	0.0011	0.394
CQWLN01	CQWLN02	0.0893	0.0139	0.1421
CQWLN03	CQWLN06	0.1107	0.0219	0.1585
CQWLN13	CQWLN14	0.2071	0.0019	0.3527
GSLNN09	GSLNN10	0.2229	0.0014	0.3954
GSLZN02	GSLZN10	0.133	0.0179	0.1552
GSLZN03	GSLZN06	0.2282	0.0009	0.4077
HBBDN13	HBBDN20	0.1272	0.0266	0.1268
HBNSN04	HBNSN05	0.2029	0.0017	0.3573
HNYZN01	HNYZN05	0.2644	0.0007	0.4327
HNYZN01	HNYZN02	0.2475	0.0015	0.4057
HNYZN01	HNYZN10	0.2461	0.0015	0.404
HNYZN01	HNYZN12	0.2434	0.0017	0.3946
HNYZN01	HNYZN15	0.2404	0.0021	0.391
HNYZN01	HNYZN07	0.2365	0.0016	0.3832
HNYZN01	HNYZN03	0.2279	0.002	0.373
HNYZN01	HNYZN14	0.2278	0.0019	0.372
HNYZN01	HNYZN06	0.2217	0.0023	0.3623
HNYZN01	HNYZN09	0.2195	0.0023	0.3563
HNYZN01	HNYZN11	0.2131	0.0023	0.3416
HNYZN02	HNYZN05	0.2538	0.0015	0.4145
HNYZN02	HNYZN15	0.2435	0.0015	0.4
HNYZN02	HNYZN03	0.2396	0.0013	0.3984
HNYZN02	HNYZN06	0.2394	0.0015	0.3983
HNYZN02	HNYZN12	0.2427	0.002	0.3941
HNYZN02	HNYZN09	0.233	0.0016	0.384
HNYZN02	HNYZN14	0.2286	0.0015	0.3772
HNYZN02	HNYZN10	0.2272	0.0021	0.3732
HNYZN02	HNYZN07	0.2288	0.002	0.3707
HNYZN02	HNYZN11	0.1934	0.0031	0.3074
HNYZN03	HNYZN05	0.2402	0.0018	0.3927
HNYZN03	HNYZN14	0.2333	0.0011	0.3898
HNYZN03	HNYZN15	0.2365	0.0018	0.3896
HNYZN03	HNYZN07	0.2366	0.0019	0.3861
HNYZN03	HNYZN10	0.2293	0.0021	0.3798
HNYZN03	HNYZN09	0.2283	0.0016	0.3781
HNYZN03	HNYZN12	0.2316	0.002	0.3774
HNYZN03	HNYZN06	0.2224	0.0021	0.3714
HNYZN03	HNYZN11	0.2094	0.0027	0.3368
HNYZN05	HNYZN10	0.2485	0.0013	0.407
HNYZN05	HNYZN12	0.2468	0.0017	0.3991
HNYZN05	HNYZN06	0.2395	0.0019	0.3924
HNYZN05	HNYZN15	0.2378	0.0022	0.3843
HNYZN05	HNYZN14	0.2339	0.0017	0.381
HNYZN05	HNYZN07	0.2299	0.0016	0.3716
HNYZN05	HNYZN09	0.2289	0.0023	0.3703
HNYZN05	HNYZN11	0.2024	0.0024	0.3233
HNYZN06	HNYZN15	0.2529	0.0009	0.4215
HNYZN06	HNYZN10	0.2396	0.0016	0.4001
HNYZN06	HNYZN14	0.2355	0.0016	0.3925
HNYZN06	HNYZN12	0.2289	0.0022	0.3731
HNYZN06	HNYZN09	0.2175	0.0022	0.3583
HNYZN06	HNYZN11	0.2194	0.0021	0.3565
HNYZN06	HNYZN07	0.2104	0.0027	0.3394
HNYZN07	HNYZN11	0.254	0.0013	0.4116
HNYZN07	HNYZN14	0.2414	0.0015	0.3943
HNYZN07	HNYZN09	0.2411	0.0015	0.3932
HNYZN07	HNYZN15	0.2406	0.0019	0.39
HNYZN07	HNYZN12	0.2374	0.0017	0.3837
HNYZN07	HNYZN10	0.2132	0.0025	0.3434
HNYZN09	HNYZN11	0.2381	0.0019	0.3861
HNYZN09	HNYZN14	0.2317	0.0013	0.3836
HNYZN09	HNYZN15	0.2253	0.0018	0.3688
HNYZN09	HNYZN12	0.2162	0.0026	0.3479
HNYZN09	HNYZN10	0.2004	0.0032	0.3243
HNYZN10	HNYZN12	0.247	0.0012	0.4051
HNYZN10	HNYZN14	0.2357	0.0021	0.3887
HNYZN10	HNYZN15	0.2211	0.0023	0.3606
HNYZN10	HNYZN11	0.218	0.002	0.3526
HNYZN11	HNYZN14	0.236	0.002	0.383
HNYZN11	HNYZN15	0.2286	0.0017	0.37
HNYZN11	HNYZN12	0.2235	0.0017	0.3603
HNYZN12	HNYZN15	0.2543	0.0015	0.4142
HNYZN12	HNYZN14	0.2176	0.0023	0.3517
HNYZN14	HNYZN15	0.2242	0.0017	0.368
JLJLN02	JLJLN03	0.1467	0.0285	0.1486
JSWXN01	JSWXN02	0.1849	0.0026	0.3232
JSWXN01	JSWXN05	0.1754	0.0033	0.3068
JSWXN02	JSWXN05	0.2347	0.0012	0.4195
SXXAN04	SXXAN06	0.1662	0.0002	0.4337
YNPEN10	YNPEN11	0.1226	0.019	0.1634
ZJJXN01	ZJJXN08	0.1331	0.02	0.1658

## Sheet: Supplementary Data 5
Supplementary Data 5 Genetic differentiation measured by pairwise-FST between wild populations.
	HLJN	JILN	LINN	HEBN01	HEBN02	SHDN01	SHDN02	GASN01	GASN02	SHXN	HENN	ANHN01	ANHN02	JISN	HUBN02	HUBN01	HUNN	JIXN01	JIXN02	ZHJN01	ZHJN02	FUJN01	FUJN02	GUXN	SICN	CHQN01	CHQN02	YUNN05	YUNN02	YUNN04	YUNN01	YUNN03	YPEN07_2	YPEN07_1	YUNN06
HLJN	NA
JILN	0.0191	NA
LINN	0.0151	0.0009	NA
HEBN01	0.0295	0.0151	0.0137	NA
HEBN02	0.0286	0.0239	0.0171	0.0338	NA
SHDN01	0.0149	0.0037	0.0005	0.0123	0.018	NA
SHDN02	0.0151	-0.0013	-0.0035	0.0143	0.0181	-0.0007	NA
GASN01	0.022	0.0077	0.0067	0.0198	0.0241	0.0072	0.0044	NA
GASN02	0.0326	0.0168	0.0169	0.0318	0.037	0.0208	0.0153	0.0069	NA
SHXN	0.0191	0.0065	0.0026	0.0178	0.0198	0.0054	0.0033	0.0096	0.0209	NA
HENN	0.0171	0.0008	-0.001	0.0144	0.0173	0.0014	-0.0017	0.0065	0.0161	0.0049	NA
ANHN01	0.0267	0.0151	0.0124	0.0254	0.03	0.0105	0.0139	0.0194	0.0273	0.0161	0.0141	NA
ANHN02	0.0133	-0.0007	-0.0004	0.0165	0.0146	0.0009	-0.0045	0.0059	0.0127	0.0046	0.0018	0.011	NA
JISN	0.027	0.0225	0.0224	0.0349	0.0349	0.0206	0.0125	0.0235	0.0326	0.0257	0.0219	0.031	0.0079	NA
HUBN02	0.0207	-0.0018	0.0015	0.0162	0.0267	0.0021	-0.0025	0.0031	0.0062	0.0085	0.0025	0.0143	-0.0021	0.0229	NA
HUBN01	0.0203	0.0028	0.0026	0.0204	0.0192	0.0054	0.0003	0.0067	0.012*	0.0104	0.0028	0.0155	-0.0019	0.02	-0.0026	NA
HUNN	0.0088	-0.0154	-0.0032	0.0151	0.0124	-0.0053	-0.0111	-0.0014	-0.0033	0.008	-0.0025	0.0076	-0.0219	-0.0085	-0.0262	-0.0205	NA
JIXN01	0.0389	0.0235	0.0287	0.0467	0.0422	0.033	0.0276	0.0291	0.0226	0.0347	0.0271	0.036	0.0162	0.0346	0.0133	0.0101	-0.0212	NA
JIXN02	0.034	0.015	0.0226	0.0365	0.0382	0.022	0.017	0.0209	0.0197	0.0275	0.0193	0.0307	0.011	0.0325	0.0069	0.005	-0.0231	0.0024	NA
ZHJN01	0.0248	0.0174	0.0146	0.029	0.0297	0.0142	0.0059	0.0189	0.0264	0.0197	0.0165	0.0273	0.0069	0.0033	0.0145	0.0167	0.0022	0.0344	0.0301	NA
ZHJN02	0.0226	0.0052	0.0086	0.0242	0.0271	0.0114	0.0047	0.0115	0.0146	0.0161	0.0094	0.0202	0.0013	0.0156	0.0003	0.0005	-0.0222	0.0096	0.0045	0.0154	NA
FUJN01	0.043	0.0241	0.0313	0.0492	0.0527	0.0337	0.0279	0.0309	0.0236	0.0392	0.0294	0.0391	0.018	0.0432	0.0132	0.0122	-0.0269	0.0003	0.0028	0.0402	0.0072	NA
FUJN02	0.061	0.0298	0.0479	0.063	0.0758	0.0509	0.0406	0.0394	0.0293	0.0534	0.0435	0.0551	0.0293	0.0517	0.0186	0.0194	-0.04	-0.0011	0.0036	0.0506	0.0111	-0.004	NA
GUXN	0.1632*	0.1565	0.1467*	0.1582*	0.1921*	0.1598*	0.1532*	0.1475	0.1499	0.1466*	0.1397	0.1592	0.1470*	0.194	0.1573	0.1487*	0.1561	0.1605*	0.1585*	0.1595*	0.1414	0.1637	0.2189*	NA
SICN	0.1361*	0.1221	0.1241	0.1381	0.1459	0.1264	0.12	0.102*	0.0996*	0.122	0.115	0.1294*	0.1093	0.1436*	0.1057	0.0948*	0.0706	0.0885*	0.0897*	0.1248*	0.0942	0.0972*	0.1216*	0.3462	NA
CHQN01	0.0391	0.0198	0.0249	0.0396	0.0448	0.0257	0.0205	0.0132	0.014	0.0295	0.0248	0.0331*	0.0165	0.0376	0.0092	0.0131	-0.0089	0.0183	0.0164	0.0334	0.0156	0.0196	0.0226	0.1666*	0.0942*	NA
CHQN02	0.1068*	0.103	0.0964*	0.1012*	0.1152*	0.0964*	0.0955*	0.0895*	0.1004*	0.0941*	0.0891*	0.1053*	0.0938	0.1181*	0.0988*	0.0953*	0.1042	0.1185*	0.1093*	0.1063*	0.0958*	0.1293*	0.1564*	0.2555*	0.2227*	0.1106*	NA
YUNN05	0.0674*	0.0578*	0.0563*	0.0689*	0.0749*	0.0567*	0.0509*	0.0562*	0.0622*	0.0616*	0.0566*	0.0688*	0.0492*	0.0592	0.0536	0.0569*	0.0338	0.0751*	0.0685*	0.0538*	0.0555*	0.0745*	0.0885	0.1883*	0.1565*	0.0683*	0.1382*	NA
YUNN02	0.0432*	0.0363	0.037	0.0489*	0.0497*	0.0344*	0.0305*	0.0346*	0.0428*	0.0393*	0.0357*	0.0472*	0.0291	0.0382	0.0322	0.0350*	0.0131	0.0498*	0.0443*	0.0377	0.0371	0.0504	0.0613	0.1643*	0.1287*	0.0467*	0.1152*	0.0086	NA
YUNN04	0.0725*	0.0629*	0.0619*	0.0744*	0.0811*	0.0623*	0.0576*	0.0625*	0.0681*	0.0662*	0.0616*	0.0730*	0.0570*	0.066	0.0598*	0.0630*	0.0466	0.0792*	0.0750*	0.0615*	0.0648*	0.0812*	0.0937	0.1856*	0.1591*	0.0743*	0.1409*	0.0018	0.008	NA
YUNN01	0.0783*	0.0708*	0.0693*	0.0822*	0.0855*	0.0691*	0.0632*	0.065*	0.0709*	0.0739*	0.0686*	0.0801*	0.0606*	0.068	0.0643*	0.0678*	0.0404	0.0850*	0.0783*	0.0640*	0.0672*	0.0845*	0.0998	0.2057*	0.1641*	0.0765*	0.1511*	0.0213	0.0303	0.0335*	NA
YUNN03	0.1379*	0.1329*	0.1297*	0.1397*	0.1555*	0.1305*	0.1256*	0.1156*	0.1245*	0.1307*	0.1240*	0.1377*	0.1189*	0.1388*	0.1274*	0.1220*	0.1007	0.1307*	0.1267*	0.1219*	0.1194*	0.1380*	0.1698	0.3095*	0.2545*	0.1287*	0.2182*	0.0940*	0.0938*	0.1045*	0.0930*	NA
YPEN07_2	0.0947*	0.0900*	0.0854*	0.1006*	0.1077*	0.0898*	0.0832*	0.0819*	0.0857*	0.0918*	0.0878*	0.0978*	0.0800*	0.0864	0.0834*	0.0882*	0.0637	0.0990*	0.0953*	0.0811*	0.0827*	0.0968*	0.1133	0.2168*	0.1866*	0.0926*	0.1707*	0.0427*	0.0555*	0.0591*	0.0142	0.1054*	NA
YPEN07_1	0.1747*	0.1752*	0.1696*	0.1798*	0.1928*	0.1750*	0.1672*	0.1651*	0.1692*	0.1718*	0.1647*	0.1769*	0.1620*	0.1689*	0.1703*	0.1655*	0.1513	0.1740*	0.1715*	0.1572*	0.1584*	0.1752*	0.2033*	0.2928*	0.2686*	0.1762*	0.2448*	0.0694*	0.0931*	0.0755*	0.0613*	0.1473*	0.0756	NA
YUNN06	0.1853*	0.1907*	0.1852*	0.1929*	0.2060*	0.1869*	0.1788*	0.1774*	0.1826*	0.1862*	0.1801*	0.1910*	0.1759*	0.1771*	0.1831*	0.1781*	0.1619*	0.1863*	0.1813*	0.1652*	0.1692*	0.1874*	0.2144*	0.3092*	0.2752*	0.1867*	0.2550*	0.1070*	0.1233*	0.1234*	0.0688*	0.1552*	0.0735*	0.0550*	NA
*indicated the value with P-value < 0.05

## Sheet: Supplementary Data 6
Supplementary Data 6 The 19 standard bioclimatic variables of wild populations exported from WorldClim2 database with the spatial resolutions of 10 minutes.
Population ID	Bio1	Bio2	Bio3	Bio4	Bio5	Bio6	Bio7	Bio8	Bio9	Bio10	Bio11	Bio12	Bio13	Bio14	Bio15	Bio16	Bio17	Bio18	Bio19
ANHN01	161	83	25	8933	323	-8	331	273	42	273	42	961	135	30	43	365	108	365	108
ANHN02	164	79	23	8981	328	-2	330	251	67	276	45	1254	216	39	48	520	145	497	153
CHQN01	135	68	24	7147	277	2	275	204	39	224	39	1319	186	24	57	551	79	523	79
CHQN02	154	81	26	7713	308	6	302	231	51	252	51	1065	174	19	60	445	66	440	66
FUJN01	207	62	26	6100	324	91	233	228	188	282	129	1220	203	30	55	493	95	403	229
FUJN02	176	92	31	6756	317	28	289	213	101	258	84	1792	315	45	60	855	164	581	221
GUXN	198	84	31	6598	326	57	269	232	127	274	108	1533	283	44	62	714	138	603	173
GASN01	128	91	28	8082	289	-36	325	217	18	229	18	680	124	4	80	366	15	337	15
GASN02	76	118	30	9134	256	-127	383	175	-49	188	-49	362	82	2	86	205	7	195	7
HEBN01	128	118	28	10934	323	-92	415	261	-21	261	-21	515	174	3	136	397	12	397	12
HEBN02	106	115	27	11066	296	-122	418	240	-45	240	-45	638	218	4	128	477	12	477	12
HUBN01	171	82	24	8907	334	2	332	259	75	283	53	1234	222	30	57	561	118	502	121
HUBN02	126	71	25	7252	271	-10	281	197	29	217	29	1490	230	26	58	623	87	601	87
HLJN	33	111	21	14275	271	-240	511	204	-164	204	-164	546	128	5	92	326	19	326	19
HENN	128	118	31	9369	308	-72	380	230	2	246	2	713	161	10	74	372	36	360	36
HUNN	174	74	24	7970	329	27	302	215	89	272	68	1403	221	52	47	615	196	415	196
JILN	26	130	25	13561	255	-258	513	189	-162	189	-162	690	176	6	97	437	21	437	21
JISN	153	75	24	8574	311	-1	312	261	115	261	42	1031	189	34	58	474	116	474	141
JIXN01	180	80	25	8069	336	22	314	221	92	279	72	1547	267	44	60	748	163	490	206
JIXN02	168	84	26	8266	326	7	319	208	78	270	58	1767	303	50	56	820	183	586	240
LINN	75	110	25	11585	275	-165	440	217	-83	217	-83	1007	288	10	107	650	35	650	35
SICN	158	90	29	7307	310	8	302	240	58	249	58	946	210	6	92	562	21	543	21
SHDN01	122	100	27	9939	297	-73	370	244	-14	244	-14	752	229	8	107	494	28	494	28
SHDN02	124	93	25	9853	293	-69	362	244	-10	244	-10	724	208	9	97	448	32	448	32
SHXN	152	107	27	10066	345	-47	392	260	18	280	18	515	101	5	74	264	18	242	18
ZHJN01	164	79	24	8435	325	8	317	270	126	270	54	1197	180	41	47	464	131	464	175
ZHJN02	163	80	25	8182	323	6	317	240	79	266	55	1432	220	42	46	540	154	523	179
YUNN06	156	114	48	4483	246	11	235	206	93	206	93	1024	187	16	73	520	61	520	61
YUNN01	156	114	48	4141	252	19	233	202	98	202	98	952	201	11	91	563	34	563	34
YUNN04	175	108	46	4443	273	42	231	223	112	223	112	947	193	11	83	538	44	538	44
YPEN07_1	187	127	52	3456	285	44	241	221	148	221	136	1553	330	14	86	878	46	734	54
YPEN07_2	189	112	50	3833	282	58	224	229	149	229	133	1309	276	15	85	758	54	758	57
YUNN05	151	104	44	4607	244	10	234	201	85	201	85	970	192	12	84	550	40	550	40
YUNN02	169	86	41	4479	259	51	208	217	104	217	104	1126	230	13	80	611	47	611	47
YUNN03	126	103	39	5610	247	-17	264	192	48	192	48	774	161	7	86	435	22	435	22
Bio1: Annual mean temperature
Bio2: Mean diurnal range (mean of monthly (max temp - min temp))
Bio3: Isothermality (Bio2/Bio7) (* 100)
Bio4: Temperature seasonality (standard deviation *100)
Bio5: Max temperature of warmest month
Bio6: Min temperature of coldest month
Bio7: Temperature annual range (Bio5-Bio6)
Bio8: Mean temperature of wettest quarter
Bio9: Mean temperature of driest quarter
Bio10: Mean temperature of warmest quarter
Bio11: Mean temperature of coldest quarter
Bio12: Annual precipitation
Bio13: Precipitation of wettest month
Bio14: Precipitation of driest month
Bio15: Precipitation seasonality (coefficient of variation)
Bio16: Precipitation of wettest quarter
Bio17: Precipitation of driest quarter
Bio18: Precipitation of warmest quarter
Bio19: Precipitation of coldest quarter

## Sheet: Supplementary Data 7
Supplementary Data 7 Comparison of population diversity from three groups.
Province code	Wild populations		Artificially bred populations		Post-release populations
	Average nuclear diversity (π)	Standard error	Average nuclear diversity (π)	Standard error	Average nuclear diversity (π)	Standard error
HEL	0.2921	0.00015	0.2549*	0.00016	0.2538*	0.00017
JIL	0.304	0.00017	0.2424*	0.00018	\	\
HEB	0.2952	0.00014	0.2988*	0.00014	0.3049*	0.00014
SHX	0.2963	0.00014	0.2983*	0.00014	0.3058*	0.00016
HEN	0.3029	0.00013	0.2840*	0.00015	0.2872*	0.00015
ANH	0.3001	0.00013	0.2223*	0.00017	0.2359*	0.00018
HUB	0.3069	0.00013	0.2434*	0.00018	\	\
HUN	0.3719	0.00022	0.2568*	0.00017	0.2770*	0.00015
JIX	0.3073	0.00013	0.2918*	0.00016	\	\
FUJ	0.3056	0.00015	0.2373*	0.00018	\	\
SIC	0.2313	0.00024	0.2687*	0.00015	0.2571*	0.00016
YUN05	0.3022	0.00015	0.2352*	0.00018	\	\
YUN02	0.3065	0.00013	0.2659*	0.00017	0.2694*	0.00017
YUN04	0.2988	0.00013	0.2457*	0.00017	\	\
YUN01	0.2991	0.00015	0.2715*	0.00017	0.2847*	0.00017
YUN03	0.246	0.00021	0.2744*	0.00017	0.2611*	0.00017
YUN06	0.2521	0.00016	0.2118*	0.00016	\	\
* indicated significant difference compared to wild popualtions that was assessed by Wilcoxon rank-sum test.

## Sheet: Supplementary Data 8
Supplementary Data 8 The linkage disequilibrium decay comparison analysis from each region.
Province code	Wild populations		Artificially breeding populations		Release-to-field populations
	r2 range	Decay distance	r2 range	Decay distance	r2 range	Decay distance
HEL	0.1338~0.6451	91	0.1576~0.7091	133	0.1666~0.7206	176
JIL	0.1818~0.6748	141	0.2370~0.7669	461
HEB	0.0810~0.5871	47	0.0953~0.6015	55	0.1143~0.6120	54
SHX	0.0944~0.5986	55	0.2447~0.7462	321	0.1744~0.6685	137
HEN	0.0870~0.5847	50	0.1063~0.6307	68	0.1055~0.6239	63
ANH	0.1730~0.6585	126	0.3107~0.7869	1389	0.2718~0.7873	724
HUB	0.2148~0.7051	250	0.2339~0.7745	509
JIX	0.1180~0.609	67	0.1922~0.6926	186
FUJ	0.1754~0.6649	132	0.2480~0.7832	589
YUN06	0.0893~0.6463	71	0.2110~0.7970	532
YUN01	0.1454~0.6501	108	0.1778~0.7177	318	0.1801~0.7058	253
YUN04	0.0812~0.5851	52	0.1995~0.7649	583
YUN02	0.0819~0.5702	45	0.1866~0.7310	415	0.1791~0.7191	294
YUN05	0.1253~0.6283	82	0.1969~0.7642	545
Deccay distance was at half of maximum r2 value.

## Sheet: Supplementary Data 9
Supplementary Data 9 Statistics of 197 selected genes associated with long-term mass rearing.
Gene ID	Chromosome	Gene star	Gene end	Selection	Gene annotation	Missense SNPs	Synonymous SNPs	Non-coding SNPs
evm.model.Contig43.31	LG01	11331603	11333742	Breeding	uncharacterized protein	0	0	25
evm.model.Contig43.32	LG01	11339291	11341774	Breeding	decaprenyl-diphosphate synthase subunit 1 isoform X1	0	0	16
evm.model.Contig8.78	LG01	15954042	15989628	Breeding	mucin-5AC isoform X2	0	1	14
evm.model.Contig8.147	LG01	18235485	18268847	Wild	WD repeat-containing protein 7 isoform X1	0	0	40
evm.model.Contig8.150	LG01	18277307	18308376	Wild	uncharacterized protein	0	0	13
evm.model.Contig27.101	LG01	19301717	19315843	Wild	NA	0	0	11
evm.model.Contig27.38	LG01	19425788	19428311	Wild	NA	0	0	24
evm.model.Contig27.5	LG01	19457734	19458481	Wild	uncharacterized protein	0	0	8
evm.model.Contig27.6	LG01	19460848	19462555	Wild	NA	1	4	90
evm.model.Contig27.17	LG01	19548219	19552023	Breeding	erythroid differentiation-related factor 1 isoform X2	3	1	11
evm.model.Contig27.18	LG01	19552420	19553395	Breeding	L-xylulose reductase	0	0	15
evm.model.Contig27.3	LG01	19846286	19865221	Breeding	RCC1 and BTB domain-containing protein 1	0	0	13
evm.model.Contig27.69	LG01	20400555	20401210	Breeding	peptidyl-alpha-hydroxyglycine alpha-amidating lyase 2-like	2	0	10
evm.model.Contig27.70	LG01	20401708	20424289	Breeding	odorant receptor	10	16	204
evm.model.Contig27.90	LG01	20819386	20830790	Breeding	Leucine-rich repeat-containing G-protein coupled receptor 5	2	0	110
evm.model.Contig23.214	LG01	23444880	23445844	Breeding	autophagy-related protein 5, ATG5	0	1	7
evm.model.Contig23.200	LG01	23641150	23641723	Breeding	NA	0	1	36
evm.model.Contig23.199	LG01	23642160	23642622	Breeding	bolA-like protein 3 isoform X1	1	0	37
evm.model.Contig23.198	LG01	23643238	23645421	Breeding	DET1 homolog	0	1	44
evm.model.Contig23.196	LG01	23660418	23662070	Breeding	uncharacterized protein	2	3	37
evm.model.Contig23.195	LG01	23662540	23663891	Breeding	retinol dehydrogenase 13	2	1	99
evm.model.Contig23.194	LG01	23663966	23665256	Breeding	retinol dehydrogenase 13	1	2	120
evm.model.Contig23.193	LG01	23665561	23666649	Breeding	regulator of microtubule dynamics protein 1	0	4	117
evm.model.Contig23.192	LG01	23704533	23706556	Breeding	Ionotropic receptor 117	3	2	3
evm.model.Contig23.191	LG01	23706639	23708547	Breeding	Ataxin-10 isoform X1	0	2	16
evm.model.Contig23.190	LG01	23709001	23712498	Breeding	AP-3 complex subunit beta-2	0	1	91
evm.model.Contig23.189	LG01	23712686	23713646	Breeding	soluble lamin-associated protein of 75 kDa-like	5	3	136
evm.model.Contig23.188	LG01	23714051	23715814	Breeding	E3 ubiquitin-protein ligase RNF14-like	2	6	164
evm.model.Contig23.187	LG01	23716655	23719251	Breeding	semaphorin-2A-like	88	13	84
evm.model.Contig23.186	LG01	23721754	23724129	Breeding	mitotic spindle assembly checkpoint protein MAD1	0	4	149
evm.model.Contig23.91	LG01	24414730	24416432	Breeding	annexin B9	1	5	89
evm.model.Contig23.90	LG01	24417846	24418632	Breeding	NA	4	3	89
evm.model.Contig23.89	LG01	24419329	24419757	Breeding	NA	6	2	112
evm.model.Contig5.48	LG01	25772260	25778340	Wild	Gustatory receptor 64f-like isoform X1	25	24	104
evm.model.Contig5.49	LG01	25779344	25781647	Wild	NA	1	9	146
evm.model.Contig5.50	LG01	25787422	25822669	Breeding	NA	0	0	122
evm.model.Contig5.68	LG01	25970050	25971915	Breeding	RNA-binding protein 4.1 isoform X6	9	2	39
evm.model.Contig5.69	LG01	25973052	25973511	Breeding	nucleolar complex protein 4 homolog B isoform X1	3	1	60
evm.model.Contig5.70	LG01	25983502	25986164	Breeding	DNA topoisomerase 3-beta-1	0	5	46
evm.model.Contig2.880	LG02	8907789	8947016	Breeding	fibroblast growth factor receptor homolog 1-like isoform X1	5	7	121
evm.model.Contig2.881	LG02	8948981	8950279	Breeding	nitrilase homolog 1	9	8	65
evm.model.Contig47.10	LG02	10222295	10289970	Breeding	disintegrin and metalloproteinase domain-containing protein 9 isoform X2	0	0	77
evm.model.Contig60.10	LG02	11117657	11146416	Breeding	NA	0	0	32
evm.model.Contig51.3	LG02	11664543	11684569	Breeding	cerebellar degeneration-related protein 2 isoform X2	0	1	16
evm.model.Contig51.12	LG02	11734123	11735320	Breeding	alpha-ketoglutarate-dependent dioxygenase alkB homolog 4	0	0	2
evm.model.Contig51.13	LG02	11737354	11738030	Breeding	uncharacterized protein	0	0	5
evm.model.Contig51.14	LG02	11739196	11740098	Breeding	CD63 antigen	0	0	16
evm.model.Contig51.15	LG02	11741622	11742591	Breeding	NA	0	0	16
evm.model.Contig51.16	LG02	11743884	11744578	Breeding	NA	0	1	14
evm.model.Contig87.2	LG02	12419057	12428144	Breeding	zinc finger SWIM domain-containing protein 3-like	0	0	33
evm.model.Contig87.3	LG02	12450741	12466996	Breeding	NA	0	0	17
evm.model.Contig95.5	LG02	12501296	12512240	Breeding	NA	0	0	13
evm.model.Contig17.51	LG02	21180553	21216887	Breeding	uncharacterized protein	1	0	29
evm.model.Contig3.637	LG02	23158205	23160129	Breeding	cytosolic Fe-S cluster assembly factor NUBP1 homolog	5	3	50
evm.model.Contig3.370	LG02	26012373	26013244	Breeding	superoxide dismutase	3	5	84
evm.model.Contig3.369	LG02	26014728	26015835	Breeding	NA	0	2	142
evm.model.Contig3.368	LG02	26016356	26018572	Breeding	NA	13	7	95
evm.model.Contig3.367	LG02	26018963	26020779	Breeding	uncharacterized protein	20	6	56
evm.model.Contig6.8	LG03	4974248	4979543	Breeding	uncharacterized protein	23	20	58
evm.model.Contig6.124	LG03	6353333	6355294	Breeding	E3 ubiquitin-protein ligase Nedd-4	2	1	124
evm.model.Contig6.125	LG03	6358826	6362209	Breeding	NA	8	1	96
evm.model.Contig6.187	LG03	7185545	7188769	Breeding	short-chain dehydrogenase/reductase family 16C member 6-like	6	9	140
evm.model.Contig6.188	LG03	7189659	7195539	Breeding	short-chain dehydrogenase/reductase family 16C member 6-like	8	5	161
evm.model.Contig6.219	LG03	8028169	8077260	Breeding	DNA N6-methyl adenine demethylase isoform X1	0	3	74
evm.model.Contig6.220	LG03	8083630	8087287	Breeding	Laccase	6	7	74
evm.model.Contig6.221	LG03	8089803	8091445	Breeding	SAC3 domain-containing protein 1	0	0	59
evm.model.Contig6.223	LG03	8132381	8134061	Breeding	Gustatory receptor 64f-like isoform X1	1	1	23
evm.model.Contig6.224	LG03	8135255	8136413	Breeding	uncharacterized protein	0	0	27
evm.model.Contig6.225	LG03	8137321	8140094	Breeding	programmed cell death 6-interacting protein	1	13	12
evm.model.Contig6.228	LG03	8148918	8152650	Breeding	NF-kappa-B inhibitor cactus-like isoform X2	4	1	96
evm.model.Contig6.232	LG03	8233548	8260361	Breeding	gustatory receptor for sugar taste 64f	0	1	79
evm.model.Contig6.233	LG03	8262736	8264216	Breeding	gustatory receptor 10	2	6	33
evm.model.Contig6.234	LG03	8265285	8266723	Breeding	hemolymph lipopolysaccharide-binding protein-like	0	0	42
evm.model.Contig6.235	LG03	8268434	8272233	Breeding	Coiled-coil domain-containing protein 108	2	0	17
evm.model.Contig6.237	LG03	8279118	8288179	Breeding	kinase D-interacting substrate of 220 kDa isoform X1	0	4	10
evm.model.Contig6.238	LG03	8289363	8291223	Breeding	meiosis-specific with OB domain-containing protein	1	0	13
evm.model.Contig6.241	LG03	8295712	8296945	Breeding	Nucleic-acid-binding protein from transposon X-element	0	1	62
evm.model.Contig6.242	LG03	8299541	8302246	Breeding	spermatogenesis-associated protein 5 (SPATA5)	17	6	103
evm.model.Contig6.243	LG03	8303075	8304153	Breeding	uncharacterized protein	0	4	105
Contig6.3707102	LG03	8305689	8306735	Breeding	ubiA prenyltransferase domain-containing protein 1 homolog	0	2	87
evm.model.Contig6.244	LG03	8308910	8309751	Breeding	Serine protease 52	1	1	70
evm.model.Contig6.245	LG03	8311478	8313308	Breeding	NA	7	3	38
evm.model.Contig6.246	LG03	8313953	8320412	Breeding	NA	12	1	85
evm.model.Contig6.247	LG03	8363186	8364779	Breeding	flap endonuclease 1	0	0	153
evm.model.Contig6.248	LG03	8365193	8367297	Breeding	NA	0	0	123
evm.model.Contig6.255	LG03	8434256	8436353	Breeding	SET and MYND domain-containing protein 4-like isoform X1	0	0	32
evm.model.Contig6.256	LG03	8438482	8442937	Breeding	Gustatory receptor 64f-like isoform X1	4	7	11
evm.model.Contig6.260	LG03	8454310	8455291	Breeding	dehydrodolichyl diphosphate syntase complex subunit Nus1 isoform X1	0	3	75
evm.model.Contig6.261	LG03	8457673	8467418	Breeding	Ras-like protein family member 10B	0	4	131
evm.model.Contig6.318	LG03	9869280	9870471	Breeding	exosome complex component RRP43	0	0	15
evm.model.Contig29.35	LG03	16129769	16132213	Breeding	serine/threonine-protein kinase DDB_G0282963 isoform X2	31	16	64
evm.model.Contig29.36	LG03	16140290	16143611	Breeding	NA	3	3	113
evm.model.Contig29.37	LG03	16145876	16146718	Breeding	cytochrome c oxidase assembly protein COX11, mitochondrial	0	4	66
evm.model.Contig29.38	LG03	16146886	16148942	Breeding	tektin-3 isoform X1	5	4	57
evm.model.Contig29.39	LG03	16149134	16150888	Breeding	cytosolic Fe-S cluster assembly factor NUBP1 homolog	1	0	50
evm.model.Contig29.62	LG03	16592556	16593742	Breeding	zinc transporter ZIP9	0	4	96
evm.model.Contig29.63	LG03	16596366	16598948	Breeding	transcriptional repressor protein YY1-like isoform X2	1	2	85
evm.model.Contig29.175	LG03	17336022	17340957	Breeding	3-hydroxy-3-methylglutaryl-coenzyme A reductase	0	2	40
evm.model.Contig29.176	LG03	17342019	17342985	Breeding	DNA repair protein complementing XP-A cells homolog	0	3	59
evm.model.Contig29.177	LG03	17343214	17343779	Breeding	ribosomal protein S36, mitochondrial isoform X3	0	3	66
evm.model.Contig29.178	LG03	17344380	17347863	Breeding	uncharacterized protein	3	1	67
evm.model.Contig29.179	LG03	17348929	17351401	Breeding	uncharacterized protein	0	0	45
evm.model.Contig29.180	LG03	17356893	17416809	Breeding	cysteine-rich motor neuron 1 protein	0	0	85
evm.model.Contig29.183	LG03	17452734	17458590	Breeding	WD repeat domain phosphoinositide-interacting protein 2 isoform X3	0	3	39
evm.model.Contig29.184	LG03	17460483	17463815	Wild	transitional endoplasmic reticulum ATPase TER94 isoform X2	0	3	37
evm.model.Contig29.185	LG03	17464549	17465252	Wild	Leptin receptor overlapping transcript-like 1	0	1	16
evm.model.Contig22.69	LG03	20015161	20019238	Breeding	RNA-binding protein Luc7-like 1 isoform X1	0	3	86
evm.model.Contig22.43	LG03	20139994	20140665	Breeding	transcription initiation factor TFIID subunit 12	0	2	67
evm.model.Contig22.42	LG03	20142605	20143890	Breeding	DNA damage-regulated autophagy modulator protein 2	1	3	135
evm.model.Contig22.41	LG03	20145111	20145465	Breeding	antichymotrypsin-2-like isoform X11	3	1	153
evm.model.Contig22.40	LG03	20145545	20146985	Breeding	antitrypsin isoform X3	14	8	133
evm.model.Contig22.39	LG03	20147532	20148310	Breeding	NA	3	3	124
evm.model.Contig22.38	LG03	20148638	20150192	Breeding	28S ribosomal protein S29, mitochondrial	3	5	117
evm.model.Contig12.331	LG03	24540939	24551141	Wild	Mannosyl-oligosaccharide alpha-1,2-mannosidase isoform 2	0	0	19
evm.model.Contig12.173	LG03	25774966	25778181	Breeding	inorganic phosphate cotransporter	8	8	108
evm.model.Contig12.172	LG03	25779886	25781332	Breeding	26S protease regulatory subunit 8 isoform X1	0	5	132
evm.model.Contig12.171	LG03	25781768	25782185	Breeding	ragulator complex protein LAMTOR4 homolog	1	6	101
evm.model.Contig12.169	LG03	25794807	25795579	Breeding	phosphatidylinositol 4,5-bisphosphate 3-kinase catalytic subunit delta isoform	0	1	52
evm.model.Contig12.168	LG03	25795642	25797543	Breeding	protein Spindly	10	11	56
evm.model.Contig12.167	LG03	25798012	25800643	Breeding	phosphatidylinositol 4,5-bisphosphate 3-kinase catalytic subunit delta isoform	6	12	153
evm.model.Contig12.166	LG03	25804955	25812331	Breeding	ABC transporter G family member 3	5	36	307
evm.model.Contig10.9	LG04	3793002	3797162	Breeding	ras-related protein Rab-8A	6	1	33
evm.model.Contig10.10	LG04	3797717	3800568	Breeding	hypothetical protein	3	1	49
evm.model.Contig10.11	LG04	3801095	3802010	Breeding	hypothetical protein	1	0	50
evm.model.Contig10.12	LG04	3802242	3804111	Breeding	acyl-CoA Delta(11) desaturase	0	0	31
evm.model.Contig10.13	LG04	3805384	3807504	Breeding	chymotrypsin-2-like	0	0	13
evm.model.Contig10.14	LG04	3807534	3808608	Breeding	cingulin	0	0	12
evm.model.Contig10.15	LG04	3808825	3810264	Breeding	protein CLP1 homolog	0	0	12
evm.model.Contig10.65	LG04	4429281	4430183	Breeding	F-box/LRR-repeat protein 7	0	0	137
evm.model.Contig10.66	LG04	4431297	4433296	Breeding	glutamate receptor 2-like	5	13	199
evm.model.Contig10.67	LG04	4433960	4434645	Breeding	eukaryotic translation initiation factor 3 subunit G-like	33	7	187
evm.model.Contig10.68	LG04	4435255	4436366	Breeding	F-box/LRR-repeat protein 7	12	14	197
evm.model.Contig10.69	LG04	4439465	4440286	Breeding	odorant-binding protein	0	1	101
evm.model.Contig1.332	LG04	13282742	13286860	Breeding	NA	0	0	23
evm.model.Contig11.27	LG05	729342	732422	Wild	protein aubergine-like isoform X1	0	0	21
evm.model.Contig11.28	LG05	733195	734908	Wild	sugar transporter SWEET1	5	3	14
evm.model.Contig32.153	LG05	5492331	5498179	Breeding	splicing factor 3B subunit 1 isoform X1	1	15	61
evm.model.Contig32.154	LG05	5501847	5502685	Breeding	mitochondrial import receptor subunit TOM22 homolog	0	2	90
evm.model.Contig32.155	LG05	5503359	5505034	Breeding	E3 ubiquitin-protein ligase RNF34	3	7	73
evm.model.Contig30.34	LG05	7463630	7467923	Breeding	G-protein coupled receptor Mth2 isoform X1	1	0	9
evm.model.Contig30.32	LG05	7476784	7483569	Breeding	protein KIAA0100 isoform X1	0	0	9
evm.model.Contig30.31	LG05	7483848	7484544	Breeding	sesquipedalian-1	0	1	11
evm.model.Contig30.30	LG05	7485187	7486730	Breeding	corepressor interacting with RBPJ 1	0	1	10
evm.model.Contig30.25	LG05	7565587	7568100	Breeding	RING finger protein 10	0	1	43
evm.model.Contig30.24	LG05	7571746	7589399	Breeding	flocculation protein FLO11	2	1	43
evm.model.Contig37.7	LG05	8488009	8491046	Breeding	hypothetical protein	1	0	24
evm.model.Contig37.8	LG05	8492034	8493355	Breeding	NA	1	0	37
evm.model.Contig37.23	LG05	8698651	8763578	Breeding	ETS-like protein pointed, isoform P2/D	0	0	21
evm.model.Contig37.32	LG05	9013342	9036995	Breeding	heparan sulfate glucosamine 3-O-sulfotransferase 5 isoform X3	0	0	74
evm.model.Contig74.6	LG05	11733695	11738787	Wild	uncharacterized protein	6	2	7
evm.model.Contig4.7	LG05	13923107	13925874	Breeding	leucine--tRNA ligase, cytoplasmic	0	5	7
evm.model.Contig4.788	LG05	13927157	13930474	Breeding	uncharacterized protein	1	0	33
evm.model.Contig4.6	LG05	14030524	14032240	Breeding	synaptogyrin-1	0	0	10
evm.model.Contig4.789	LG05	14036358	14039706	Breeding	NA	2	1	20
evm.model.Contig4.15	LG05	14136698	14137891	Breeding	aurora kinase B-like	0	4	76
evm.model.Contig4.16	LG05	14139144	14141638	Breeding	sodium- and chloride-dependent GABA transporter 1	0	13	82
evm.model.Contig4.17	LG05	14144563	14145665	Breeding	uncharacterized protein	0	3	45
evm.model.Contig19.1	LG06	2564386	2580026	Breeding	parathyroid hormone/parathyroid hormone-related peptide receptor isoform X1	3	7	76
evm.model.Contig19.23	LG06	4258995	4260605	Breeding	Cyclin-dependent kinase 9	0	5	44
evm.model.Contig19.22	LG06	4260986	4270389	Breeding	Cyclin-dependent kinase 9-like	8	15	121
evm.model.Contig19.21	LG06	4272091	4280365	Breeding	SPARC-related modular calcium-binding protein 1 isoform X3	2	3	88
evm.model.Contig19.8	LG06	4372472	4374521	Breeding	chitinase-like protein Idgf4	15	14	101
evm.model.Contig19.7	LG06	4377350	4380655	Breeding	Golgi integral membrane protein 4	1	2	109
evm.model.Contig19.6	LG06	4389709	4412177	Breeding	uncharacterized protein	39	21	51
evm.model.Contig19.5	LG06	4420008	4422241	Breeding	uncharacterized protein	3	1	25
evm.model.Contig19.167	LG06	4486216	4495650	Breeding	fatty acid synthase-like	14	43	29
evm.model.Contig16.298	LG06	5729113	5732416	Breeding	leucine-rich repeat-containing protein DDB_G0290503-like isoform X1	11	13	83
evm.model.Contig16.297	LG06	5732911	5733957	Breeding	soma ferritin-like	7	11	105
evm.model.Contig16.296	LG06	5734391	5735496	Breeding	soma ferritin-like	1	4	125
evm.model.Contig16.295	LG06	5736548	5739656	Breeding	tetratricopeptide repeat protein 17	2	13	95
evm.model.Contig16.273	LG06	6159963	6165018	Breeding	rapamycin-insensitive companion of mTOR-like isoform X1	4	15	60
evm.model.Contig16.272	LG06	6165495	6166749	Breeding	prostaglandin reductase 1	1	4	114
evm.model.Contig16.271	LG06	6167480	6168677	Breeding	prostaglandin reductase 1	8	2	130
evm.model.Contig16.270	LG06	6168842	6169947	Breeding	probable methyltransferase BTM2 homolog	7	10	133
evm.model.Contig16.269	LG06	6170706	6171301	Breeding	60S ribosomal protein L28	0	3	152
evm.model.Contig16.268	LG06	6171987	6173450	Breeding	E3 ubiquitin-protein ligase FANCL isoform X3	4	10	165
evm.model.Contig16.267	LG06	6173486	6174433	Breeding	NADH-cytochrome b5 reductase-like	8	4	166
evm.model.Contig16.266	LG06	6175023	6176732	Breeding	proton-coupled folate transporter isoform X1	11	10	132
evm.model.Contig16.265	LG06	6176847	6177794	Breeding	sepiapterin reductase	0	10	101
evm.model.Contig16.264	LG06	6178675	6179532	Breeding	acid trehalase	3	4	75
evm.model.Contig16.260	LG06	6193616	6202512	Breeding	serine/threonine-protein kinase MRCK beta isoform X2	4	27	71
evm.model.Contig16.221	LG06	6535412	6536452	Breeding	Cyclin-dependent kinase 1	0	4	71
evm.model.Contig16.220	LG06	6537934	6540771	Breeding	arginine/serine-rich coiled-coil protein 2	1	9	162
evm.model.Contig16.219	LG06	6541643	6542373	Breeding	mitochondrial import inner membrane translocase subunit Tim22	1	4	179
evm.model.Contig16.218	LG06	6542917	6543643	Breeding	uncharacterized protein	10	2	170
evm.model.Contig16.217	LG06	6544024	6545441	Breeding	Zinc finger HIT domain-containing protein	10	15	181
evm.model.Contig16.216	LG06	6545711	6548421	Breeding	NA	22	14	196
evm.model.Contig16.215	LG06	6549240	6550449	Breeding	SPARC	3	13	177
evm.model.Contig16.214	LG06	6552832	6554988	Breeding	histone H2A.V	0	0	122
evm.model.Contig16.164	LG06	7059566	7062910	Breeding	Exosome component 10	3	11	152
evm.model.Contig16.163	LG06	7062951	7064829	Breeding	multifunctional protein ADE2	2	13	92
evm.model.Contig16.159	LG06	7075972	7081876	Breeding	exosome component 10-like	3	3	108
evm.model.Contig16.158	LG06	7082175	7083501	Breeding	Pancreatic lipase-related protein 2	9	12	111
evm.model.Contig16.157	LG06	7084095	7092515	Breeding	uncharacterized protein	18	19	235
evm.model.Contig16.156	LG06	7097557	7109088	Breeding	prostaglandin E synthase 3 isoform X2	0	0	137
evm.model.Contig16.143	LG06	7228121	7239204	Breeding	Sodium-independent sulfate anion transporter	2	10	214
evm.model.Contig16.142	LG06	7239569	7259971	Breeding	allatostatin-A receptor isoform X1	4	8	339

## Sheet: Supplementary Data 10
Supplementary Data 10 Gene ontology terms of candidate selected genes.
ID	Description	P-value	Count	Type	Gene ID
GO:0051897	positive regulation of protein kinase B signaling	0.000174924	3	Biological process	evm.model.Contig12.167/evm.model.Contig12.169/evm.model.Contig16.273
GO:0009615	response to virus	0.000186229	6	Biological process	evm.model.Contig16.159/evm.model.Contig16.164/evm.model.Contig19.22/evm.model.Contig19.23/evm.model.Contig29.183/evm.model.Contig29.184
GO:0071496	cellular response to external stimulus	0.000275357	7	Biological process	evm.model.Contig12.167/evm.model.Contig12.169/evm.model.Contig16.273/evm.model.Contig16.296/evm.model.Contig23.214/evm.model.Contig29.183/evm.model.Contig4.16
GO:0048169	regulation of long-term neuronal synaptic plasticity	0.000306827	2	Biological process	evm.model.Contig12.167/evm.model.Contig12.169
GO:0031667	response to nutrient levels	0.00032346	10	Biological process	evm.model.Contig12.167/evm.model.Contig12.169/evm.model.Contig16.273/evm.model.Contig16.296/evm.model.Contig23.214/evm.model.Contig29.183/evm.model.Contig5.48/evm.model.Contig6.223/evm.model.Contig6.232/evm.model.Contig6.256
GO:0009991	response to extracellular stimulus	0.000358908	10	Biological process	evm.model.Contig12.167/evm.model.Contig12.169/evm.model.Contig16.273/evm.model.Contig16.296/evm.model.Contig23.214/evm.model.Contig29.183/evm.model.Contig5.48/evm.model.Contig6.223/evm.model.Contig6.232/evm.model.Contig6.256
GO:0051607	defense response to virus	0.000757146	5	Biological process	evm.model.Contig16.159/evm.model.Contig16.164/evm.model.Contig19.22/evm.model.Contig19.23/evm.model.Contig29.183
GO:0051896	regulation of protein kinase B signaling	0.000783792	3	Biological process	evm.model.Contig12.167/evm.model.Contig12.169/evm.model.Contig16.273
GO:0070278	extracellular matrix constituent secretion	0.000783792	3	Biological process	evm.model.Contig10.10/evm.model.Contig10.9/evm.model.Contig16.215
GO:0009267	cellular response to starvation	0.000811065	6	Biological process	evm.model.Contig12.167/evm.model.Contig12.169/evm.model.Contig16.273/evm.model.Contig16.296/evm.model.Contig23.214/evm.model.Contig29.183
GO:0051965	positive regulation of synapse assembly	0.00084516	5	Biological process	evm.model.Contig12.167/evm.model.Contig12.169/evm.model.Contig16.273/evm.model.Contig27.70/evm.model.Contig6.124
GO:1901890	positive regulation of cell junction assembly	0.00084516	5	Biological process	evm.model.Contig12.167/evm.model.Contig12.169/evm.model.Contig16.273/evm.model.Contig27.70/evm.model.Contig6.124
GO:0031669	cellular response to nutrient levels	0.000881261	6	Biological process	evm.model.Contig12.167/evm.model.Contig12.169/evm.model.Contig16.273/evm.model.Contig16.296/evm.model.Contig23.214/evm.model.Contig29.183
GO:0051823	regulation of synapse structural plasticity	0.000909963	2	Biological process	evm.model.Contig12.167/evm.model.Contig12.169
GO:0043491	protein kinase B signaling	0.00103189	3	Biological process	evm.model.Contig12.167/evm.model.Contig12.169/evm.model.Contig16.273
GO:0031668	cellular response to extracellular stimulus	0.00103567	6	Biological process	evm.model.Contig12.167/evm.model.Contig12.169/evm.model.Contig16.273/evm.model.Contig16.296/evm.model.Contig23.214/evm.model.Contig29.183
GO:0061865	polarized secretion of basement membrane proteins in epithelium	0.00179916	2	Biological process	evm.model.Contig10.10/evm.model.Contig10.9
GO:2000252	negative regulation of feeding behavior	0.00179916	2	Biological process	evm.model.Contig12.167/evm.model.Contig12.169
GO:0009730	detection of carbohydrate stimulus	0.00194967	4	Biological process	evm.model.Contig5.48/evm.model.Contig6.223/evm.model.Contig6.232/evm.model.Contig6.256
GO:0009731	detection of sucrose stimulus	0.00194967	4	Biological process	evm.model.Contig5.48/evm.model.Contig6.223/evm.model.Contig6.232/evm.model.Contig6.256
GO:0009732	detection of hexose stimulus	0.00194967	4	Biological process	evm.model.Contig5.48/evm.model.Contig6.223/evm.model.Contig6.232/evm.model.Contig6.256
GO:0034286	response to maltose	0.00194967	4	Biological process	evm.model.Contig5.48/evm.model.Contig6.223/evm.model.Contig6.232/evm.model.Contig6.256
GO:0034287	detection of monosaccharide stimulus	0.00194967	4	Biological process	evm.model.Contig5.48/evm.model.Contig6.223/evm.model.Contig6.232/evm.model.Contig6.256
GO:0034288	detection of disaccharide stimulus	0.00194967	4	Biological process	evm.model.Contig5.48/evm.model.Contig6.223/evm.model.Contig6.232/evm.model.Contig6.256
GO:0034289	detection of maltose stimulus	0.00194967	4	Biological process	evm.model.Contig5.48/evm.model.Contig6.223/evm.model.Contig6.232/evm.model.Contig6.256
GO:0051594	detection of glucose	0.00194967	4	Biological process	evm.model.Contig5.48/evm.model.Contig6.223/evm.model.Contig6.232/evm.model.Contig6.256
GO:0030536	larval feeding behavior	0.00205459	3	Biological process	evm.model.Contig12.167/evm.model.Contig12.169/evm.model.Contig16.215
GO:0009749	response to glucose	0.00219884	4	Biological process	evm.model.Contig5.48/evm.model.Contig6.223/evm.model.Contig6.232/evm.model.Contig6.256
GO:0010353	response to trehalose	0.00246918	4	Biological process	evm.model.Contig5.48/evm.model.Contig6.223/evm.model.Contig6.232/evm.model.Contig6.256
GO:0001582	detection of chemical stimulus involved in sensory perception of sweet taste	0.00276157	4	Biological process	evm.model.Contig5.48/evm.model.Contig6.223/evm.model.Contig6.232/evm.model.Contig6.256
GO:0009746	response to hexose	0.00276157	4	Biological process	evm.model.Contig5.48/evm.model.Contig6.223/evm.model.Contig6.232/evm.model.Contig6.256
GO:0036092	phosphatidylinositol-3-phosphate biosynthetic process	0.00296442	2	Biological process	evm.model.Contig12.167/evm.model.Contig12.169
GO:0055115	entry into diapause	0.00296442	2	Biological process	evm.model.Contig12.167/evm.model.Contig12.169
GO:0071025	RNA surveillance	0.00296442	2	Biological process	evm.model.Contig16.159/evm.model.Contig16.164
GO:0071027	nuclear RNA surveillance	0.00296442	2	Biological process	evm.model.Contig16.159/evm.model.Contig16.164
GO:0014065	phosphatidylinositol 3-kinase signaling	0.00299394	3	Biological process	evm.model.Contig12.167/evm.model.Contig12.169/evm.model.Contig29.183
GO:0048015	phosphatidylinositol-mediated signaling	0.00299394	3	Biological process	evm.model.Contig12.167/evm.model.Contig12.169/evm.model.Contig29.183
GO:0048017	inositol lipid-mediated signaling	0.00299394	3	Biological process	evm.model.Contig12.167/evm.model.Contig12.169/evm.model.Contig29.183
GO:0034284	response to monosaccharide	0.00307688	4	Biological process	evm.model.Contig5.48/evm.model.Contig6.223/evm.model.Contig6.232/evm.model.Contig6.256
GO:0050688	regulation of defense response to virus	0.00354765	3	Biological process	evm.model.Contig19.22/evm.model.Contig19.23/evm.model.Contig29.183
GO:0050916	sensory perception of sweet taste	0.00416884	4	Biological process	evm.model.Contig5.48/evm.model.Contig6.223/evm.model.Contig6.232/evm.model.Contig6.256
GO:1903429	regulation of cell maturation	0.00416884	4	Biological process	evm.model.Contig11.27/evm.model.Contig12.167/evm.model.Contig12.169/evm.model.Contig29.184
GO:0022611	dormancy process	0.00439601	2	Biological process	evm.model.Contig12.167/evm.model.Contig12.169
GO:0048521	negative regulation of behavior	0.00439601	2	Biological process	evm.model.Contig12.167/evm.model.Contig12.169
GO:0072593	reactive oxygen species metabolic process	0.00483282	3	Biological process	evm.model.Contig12.167/evm.model.Contig12.169/evm.model.Contig3.370
GO:0007637	proboscis extension reflex	0.00502675	4	Biological process	evm.model.Contig5.48/evm.model.Contig6.223/evm.model.Contig6.232/evm.model.Contig6.256
GO:0045887	positive regulation of synaptic growth at neuromuscular junction	0.00502675	4	Biological process	evm.model.Contig12.167/evm.model.Contig12.169/evm.model.Contig16.273/evm.model.Contig27.70
GO:0050912	detection of chemical stimulus involved in sensory perception of taste	0.00502675	4	Biological process	evm.model.Contig5.48/evm.model.Contig6.223/evm.model.Contig6.232/evm.model.Contig6.256
GO:0060004	reflex	0.00502675	4	Biological process	evm.model.Contig5.48/evm.model.Contig6.223/evm.model.Contig6.232/evm.model.Contig6.256
GO:1904398	positive regulation of neuromuscular junction development	0.00502675	4	Biological process	evm.model.Contig12.167/evm.model.Contig12.169/evm.model.Contig16.273/evm.model.Contig27.70
GO:0051780	behavioral response to nutrient	0.00599602	4	Biological process	evm.model.Contig5.48/evm.model.Contig6.223/evm.model.Contig6.232/evm.model.Contig6.256
GO:0060074	synapse maturation	0.00608444	2	Biological process	evm.model.Contig12.167/evm.model.Contig12.169
GO:0061320	pericardial nephrocyte differentiation	0.00608444	2	Biological process	evm.model.Contig2.880/evm.model.Contig37.23
GO:0061864	basement membrane constituent secretion	0.00608444	2	Biological process	evm.model.Contig10.10/evm.model.Contig10.9
GO:0098722	asymmetric stem cell division	0.00611786	5	Biological process	evm.model.Contig11.27/evm.model.Contig16.221/evm.model.Contig4.15/evm.model.Contig6.225/evm.model.Contig6.8
GO:0035096	larval midgut cell programmed cell death	0.00636614	3	Biological process	evm.model.Contig23.214/evm.model.Contig29.183/evm.model.Contig29.184
GO:0007059	chromosome segregation	0.00652831	7	Biological process	evm.model.Contig11.27/evm.model.Contig12.168/evm.model.Contig16.159/evm.model.Contig16.164/evm.model.Contig23.186/evm.model.Contig4.15/evm.model.Contig6.238
GO:0051963	regulation of synapse assembly	0.00710181	7	Biological process	evm.model.Contig10.10/evm.model.Contig10.9/evm.model.Contig12.167/evm.model.Contig12.169/evm.model.Contig16.273/evm.model.Contig27.70/evm.model.Contig6.124
GO:0017145	stem cell division	0.00747595	6	Biological process	evm.model.Contig11.27/evm.model.Contig16.221/evm.model.Contig27.70/evm.model.Contig4.15/evm.model.Contig6.225/evm.model.Contig6.8
GO:0031929	TOR signaling	0.00828274	5	Biological process	evm.model.Contig12.167/evm.model.Contig12.169/evm.model.Contig12.171/evm.model.Contig16.270/evm.model.Contig16.273
GO:0032006	regulation of TOR signaling	0.00894522	4	Biological process	evm.model.Contig12.167/evm.model.Contig12.169/evm.model.Contig12.171/evm.model.Contig16.270
GO:0042594	response to starvation	0.00902859	6	Biological process	evm.model.Contig12.167/evm.model.Contig12.169/evm.model.Contig16.273/evm.model.Contig16.296/evm.model.Contig23.214/evm.model.Contig29.183
GO:1901888	regulation of cell junction assembly	0.00904864	7	Biological process	evm.model.Contig10.10/evm.model.Contig10.9/evm.model.Contig12.167/evm.model.Contig12.169/evm.model.Contig16.273/evm.model.Contig27.70/evm.model.Contig6.124
GO:0035069	larval midgut histolysis	0.00915595	3	Biological process	evm.model.Contig23.214/evm.model.Contig29.183/evm.model.Contig29.184
GO:0050909	sensory perception of taste	0.00963076	4	Biological process	evm.model.Contig5.48/evm.model.Contig6.223/evm.model.Contig6.232/evm.model.Contig6.256
GO:0002376	immune system process	0.00981119	12	Biological process	Contig6.3707102/evm.model.Contig12.331/evm.model.Contig16.159/evm.model.Contig16.164/evm.model.Contig19.22/evm.model.Contig19.23/evm.model.Contig2.880/evm.model.Contig29.183/evm.model.Contig3.370/evm.model.Contig37.23/evm.model.Contig51.12/evm.model.Contig6.224
GO:0098687	chromosomal region	0.000493933	8	Cellular component	evm.model.Contig11.27/evm.model.Contig12.168/evm.model.Contig16.214/evm.model.Contig19.22/evm.model.Contig19.23/evm.model.Contig23.186/evm.model.Contig29.63/evm.model.Contig4.15
GO:0005943	phosphatidylinositol 3-kinase complex, class IA	0.00075498	2	Cellular component	evm.model.Contig12.167/evm.model.Contig12.169
GO:0097651	phosphatidylinositol 3-kinase complex, class I	0.00075498	2	Cellular component	evm.model.Contig12.167/evm.model.Contig12.169
GO:0005942	phosphatidylinositol 3-kinase complex	0.00507145	2	Cellular component	evm.model.Contig12.167/evm.model.Contig12.169
GO:0005776	autophagosome	0.00625772	3	Cellular component	evm.model.Contig23.214/evm.model.Contig29.183/evm.model.Contig29.184
GO:0000176	nuclear exosome (RNase complex)	0.00851713	2	Cellular component	evm.model.Contig16.159/evm.model.Contig16.164
GO:0032783	super elongation complex	0.00851713	2	Cellular component	evm.model.Contig19.22/evm.model.Contig19.23
GO:0004693	cyclin-dependent protein serine/threonine kinase activity	0.000130858	3	Molecular function	evm.model.Contig16.221/evm.model.Contig19.22/evm.model.Contig19.23
GO:0097472	cyclin-dependent protein kinase activity	0.000130858	3	Molecular function	evm.model.Contig16.221/evm.model.Contig19.22/evm.model.Contig19.23
GO:0046934	phosphatidylinositol-4,5-bisphosphate 3-kinase activity	0.000255316	2	Molecular function	evm.model.Contig12.167/evm.model.Contig12.169
GO:0052813	phosphatidylinositol bisphosphate kinase activity	0.000255316	2	Molecular function	evm.model.Contig12.167/evm.model.Contig12.169
GO:0035005	1-phosphatidylinositol-4-phosphate 3-kinase activity	0.000758127	2	Molecular function	evm.model.Contig12.167/evm.model.Contig12.169
GO:0016773	phosphotransferase activity, alcohol group as acceptor	0.000790404	8	Molecular function	evm.model.Contig12.167/evm.model.Contig12.169/evm.model.Contig16.221/evm.model.Contig16.260/evm.model.Contig19.22/evm.model.Contig19.23/evm.model.Contig27.70/evm.model.Contig4.15
GO:0016301	kinase activity	0.00156504	8	Molecular function	evm.model.Contig12.167/evm.model.Contig12.169/evm.model.Contig16.221/evm.model.Contig16.260/evm.model.Contig19.22/evm.model.Contig19.23/evm.model.Contig27.70/evm.model.Contig4.15
GO:0033041	sweet taste receptor activity	0.0017004	4	Molecular function	evm.model.Contig5.48/evm.model.Contig6.223/evm.model.Contig6.232/evm.model.Contig6.256
GO:0008353	RNA polymerase II CTD heptapeptide repeat kinase activity	0.00247582	2	Molecular function	evm.model.Contig19.22/evm.model.Contig19.23
GO:0016303	1-phosphatidylinositol-3-kinase activity	0.00247582	2	Molecular function	evm.model.Contig12.167/evm.model.Contig12.169
GO:0035004	phosphatidylinositol 3-kinase activity	0.00247582	2	Molecular function	evm.model.Contig12.167/evm.model.Contig12.169
GO:0008527	taste receptor activity	0.00262045	4	Molecular function	evm.model.Contig5.48/evm.model.Contig6.223/evm.model.Contig6.232/evm.model.Contig6.256
GO:0016307	phosphatidylinositol phosphate kinase activity	0.00367593	2	Molecular function	evm.model.Contig12.167/evm.model.Contig12.169
GO:0052742	phosphatidylinositol kinase activity	0.00367593	2	Molecular function	evm.model.Contig12.167/evm.model.Contig12.169
GO:0016772	transferase activity, transferring phosphorus-containing groups	0.00436833	8	Molecular function	evm.model.Contig12.167/evm.model.Contig12.169/evm.model.Contig16.221/evm.model.Contig16.260/evm.model.Contig19.22/evm.model.Contig19.23/evm.model.Contig27.70/evm.model.Contig4.15
GO:0017124	SH3 domain binding	0.00509395	2	Molecular function	evm.model.Contig12.167/evm.model.Contig12.169
GO:0004672	protein kinase activity	0.00708623	6	Molecular function	evm.model.Contig16.221/evm.model.Contig16.260/evm.model.Contig19.22/evm.model.Contig19.23/evm.model.Contig27.70/evm.model.Contig4.15

[truncated: 5 more sheets: Supplementary Data 11, Supplementary Data 12, Supplementary Data 13, Supplementary Data 14, Supplementary Data 15]
